# Supplementary material for: Bread wheat satellitome: a complex scenario in a huge genome
Source: Plant Mol Biol. 2024 Jan 30;114(1):8. doi: 10.1007/s11103-023-01404-x (PMC10827815; doi:10.1007/s11103-023-01404-x)
Supplement: Supplementary file 2 — Supplementary file1 (XLSX 40 KB) [file 11103_2023_1404_MOESM2_ESM.xlsx]

## Sheet: Direct repeats
Satellite Name	Length	Number of subrepeats	% subrepeats
TaeSat01-584	584	13	57.02
TaeSat02-118	118	2	61.02
TaeSat03-2619	2619	55	53.23
TaeSat04-337	337	7	57.27
TaeSat05-500	500	12	60.20
TaeSat06-403	403	8	76.18
TaeSat07-343	343	10	62.97
TaeSat08-663	663	13	85.97
TaeSat09-335	335	7	56.12
TaeSat10-206	206	3	52.91
TaeSat11-506	506	11	80.63
TaeSat12-369	369	6	58.81
TaeSat13-44	44	1	68.18
TaeSat14-1463	1463	31	86.86
TaeSat15-620	620	4	100.00
TaeSat16-567	567	12	57.14
TaeSat17-323	323	9	65.63
TaeSat18-733	733	17	66.58
TaeSat19-653	653	16	59.26
TaeSat20-322	322	8	61.49
TaeSat21-1590	1590	30	73.96
TaeSat22-320	320	9	60.00
TaeSat23-319	319	11	53.29
TaeSat24-338	338	5	38.76
TaeSat25-318	318	10	57.55
TaeSat26-210	210	4	49.05
TaeSat27-72	72	1	37.50
TaeSat28-543	543	11	37.20
TaeSat29-319	319	8	45.14
TaeSat30-1389	1389	33	62.56
TaeSat31-889	889	20	61.08
TaeSat32-528	528	12	62.69
TaeSat33-54	54	1	33.33
TaeSat34-175	175	2	76.57
TaeSat01-584
Start	End	Size	Count	Identity	Consensus
55	64	5	2	100.0	gtaca
89	145	19	3	71.9	ccacgacgaccaggccgag
146	179	17	2	88.2	gccggggaagacgcggc
219	244	13	2	88.5	gtgaggctgccgt
260	271	6	2	91.7	gtgggt
283	292	5	2	100.0	tggcc
297	314	6	3	77.8	gtggga
334	363	10	3	80.0	cacagcaggc
390	417	14	2	82.1	ccagaggttgaaga
423	455	11	3	78.8	tacggtcattg
474	491	9	2	94.4	ttgacaaag
494	505	6	2	91.7	ccccgt
518	562	15	3	75.6	cccaccaagcagggt
			57.02
TaeSat02-118
Start	End	Size	Count	Identity	Consensus
6	44	13	3	71.8	ttgacgtccccga
82	114	11	3	78.8	ttggccgattc
			61.02
TaeSat03-2619
Start	End	Size	Count	Identity	Consensus
27	62	12	3	77.8	ttacaatgagta
78	95	6	3	77.8	actata
105	122	9	2	83.3	tactaactt
194	274	27	3	72.8	ccactatatgtaatgtacaagatgcta
295	309	5	3	86.7	tatag
321	383	21	3	76.2	tgtgcttttctctctttcttg
382	409	14	2	82.1	tggcgaagtagtag
414	435	11	2	81.8	aaccaccgaaa
455	478	8	3	75.0	aaagtagc
604	618	5	3	80.0	gtgga
636	645	5	2	90.0	cttca
668	706	13	3	76.9	ccgatggattagc
747	756	5	2	100.0	ccatt
758	787	10	3	73.3	acaaattgat
795	821	9	3	77.8	ttatattga
840	853	7	2	85.7	catattg
900	913	7	2	85.7	caaattt
997	1012	8	2	87.5	ccttatgt
1025	1054	10	3	76.7	atggtatggc
1056	1093	19	2	81.6	ttgatatctccacctattg
1109	1118	5	2	90.0	gtatt
1201	1210	5	2	90.0	ggttc
1257	1272	8	2	93.8	aaatgaca
1296	1316	7	3	76.2	gtagctt
1380	1389	5	2	90.0	tttga
1391	1400	5	2	90.0	catgg
1410	1419	5	2	90.0	atcta
1438	1481	22	2	79.5	agttttattaatgacgtactct
1523	1537	5	3	86.7	tttga
1547	1556	5	2	90.0	tcatg
1557	1566	5	2	90.0	tagct
1635	1670	12	3	75.0	ataattatcaaa
1750	1763	7	2	92.9	caaaatc
1769	1780	6	2	91.7	gatgta
1788	1809	11	2	86.4	taaaatcgtcc
1823	1832	5	2	100.0	aatct
1871	1895	5	5	72.0	cttga
1922	1931	5	2	90.0	ttggt
1945	1956	6	2	100.0	tcatca
1979	2002	6	4	75.0	aaaaat
2008	2055	12	4	68.8	catttgatatat
2067	2076	5	2	90.0	ccaga
2089	2106	9	2	83.3	caacgtatc
2103	2183	27	3	72.8	tatctatatttataaattattatggga
2191	2226	9	4	69.4	tatattttg
2225	2260	12	3	75.0	taatcatctgca
2284	2304	7	3	81.0	cgataat
2300	2338	13	3	74.4	ataatcaaaaagt
2313	2372	20	3	71.7	aagatcaatatttttatgca
2391	2405	5	3	86.7	atgtc
2422	2455	17	2	88.2	tttatcatacacaacct
2469	2496	7	4	71.4	aacattt
2499	2512	7	2	85.7	agcactt
2513	2533	7	3	76.2	tgttcaa
2550	2603	18	3	72.2	tgatgatggaaattagaa
			53.23
TaeSat04-337
Start	End	Size	Count	Identity	Consensus
12	35	8	3	79.2	tttgaaac
83	96	7	2	85.7	ctttctt
125	148	8	3	79.2	acctttcc
150	169	5	4	75.0	gattt
192	251	30	2	83.3	caaatgaagtcagaaaggattgaaaaatga
261	281	7	3	81.0	tttgaat
294	323	10	3	76.7	aaaagttaaa
			57.27
TaeSat05-500
Start	End	Size	Count	Identity	Consensus
440	461	11	2	95.5	tcttacaaacc
382	396	5	3	86.7	tgtca
218	249	8	4	71.9	acatgtgt
96	155	10	6	63.3	ttttaggctt
162	200	13	3	74.4	tccatactccaaa
330	365	18	2	83.3	taaactcaccagaaagtc
292	306	5	3	80.0	tgtcc
263	277	5	3	80.0	ggaat
43	57	5	3	80.0	gtctt
282	291	5	2	90.0	accgg
253	262	5	2	90.0	tgcca
388	419	16	2	84.4	gtcgtggtaaaaacat
			60.20
TaeSat06-403
Start	End	Size	Count	Identity	Consensus
12	47	18	2	80.6	ttttcactaagtctgaaa
50	67	6	3	83.3	tgattt
85	117	11	3	72.7	cggatggtctg
128	145	9	2	88.9	ttgttgtgc
153	242	45	2	77.8	atcgagctctacttttgctataaaatgttcctggcagattgttaa
252	269	9	2	83.3	caaggttgt
270	321	13	4	67.3	tgtattctttcca
341	382	14	3	73.8	ttgtatgcattgct
			76.18
TaeSat07-343
Start	End	Size	Count	Identity	Consensus
12	35	8	3	83.3	tccgaaac
167	190	6	4	75.0	attttc
267	287	7	3	81.0	tgaatgc
301	320	10	2	90.0	agtttaaaaa
36	53	9	2	88.9	agtttgtac
144	164	7	3	76.2	ttttcag
214	229	8	2	87.5	acagcaaa
111	142	8	4	68.8	gatgcaac
238	257	10	2	85.0	gaaattgatg
101	110	5	2	90.0	atgcg
85	94	5	2	90.0	ctctt
			62.97
TaeSat08-663
Start	End	Size	Count	Identity	Consensus
61	132	24	3	77.8	ctaccaaataattattgcaaaatt
383	412	10	3	86.7	aaaaaattca
498	577	40	2	81.2	tcaagccaaatgatcaatcttatggccacattcatggcat
11	31	7	3	81.0	ttcattt
270	293	8	3	79.2	tctatgta
342	377	12	3	75.0	cagttttgaccg
301	322	11	2	86.4	aaattccaaga
581	618	19	2	81.6	ttgtgcacaagggtgcata
649	660	6	2	91.7	attttc
216	233	6	3	77.8	aactgc
175	186	6	2	91.7	gacaaa
422	437	8	2	87.5	cattatat
456	497	14	3	71.4	ataataaaaaagtt
234	255	11	2	81.8	ctctttatttt
136	165	15	2	80.0	aaaaagttttgatcc
246	302	19	3	71.9	tctttatttaatccaaaaa
383	420	19	2	86.8	aaaaaattggaaaaccttc
			85.97
TaeSat09-335
Start	End	Size	Count	Identity	Consensus
20	67	12	4	68.8	cgccacggacgg
86	109	6	4	75.0	ggatct
115	134	10	2	85.0	tgttcctatg
137	151	5	3	80.0	ctaac
190	201	6	2	91.7	caaagg
234	287	18	3	72.2	ggagggtcggtagccgcc
296	310	5	3	80.0	tgtgg
			56.12
TaeSat10-206
Start	End	Size	Count	Identity	Consensus
130	150	7	3	81.0	tttgaat
111	126	8	2	87.5	gatgatgt
12	35	8	3	75.0	tttgaaag
163	192	10	3	73.3	aaaagttaaa
78	95	9	2	83.3	caactttct
			52.91
TaeSat11-506
Start	End	Size	Count	Identity	Consensus
72	187	29	4	68.1	tgaataaatttaagtgacatttgaactat
345	360	8	2	100.0	aaaaatta
317	336	5	4	80.0	gcatg
385	399	5	3	86.7	tcatg
233	248	8	2	93.8	ttgtgtgc
263	295	11	3	75.8	tgaagcaaatt
363	377	5	3	80.0	agaaa
202	213	6	2	91.7	cataac
449	475	9	3	74.1	cgcacaaac
301	310	5	2	90.0	catgg
52	61	5	2	90.0	tttct
484	497	7	2	85.7	tggttcc
338	377	10	4	72.5	aaataagaaa
391	454	16	4	67.2	aatgttatgccacaaa
			80.63
TaeSat12-369
Start	End	Size	Count	Identity	Consensus
14	87	37	2	83.8	ttcgttcagaaacttgtatagaaactttcttaatgag
110	139	6	5	66.7	gacata
164	193	5	6	66.7	tttca
203	222	5	4	75.0	gtgga
230	262	11	3	75.8	gactgtaacta
288	317	15	2	83.3	gatatctgactcata
			58.81
TaeSat13-44
Start	End	Size	Count	Identity	Consensus
11	40	10	3	76.7	tataaactag
			68.18
TaeSat14-1463
Start	End	Size	Count	Identity	Consensus
668	910	81	3	87.2	aatgaagaagtgaaataaaacacaacattttatcttacattttgtaaatatttcaaatataaaaaagagaacaaatattag
968	1048	9	9	69.1	aaaatataa
635	662	7	4	82.1	tagaatt
82	114	11	3	78.8	ttacatggatt
597	616	5	4	80.0	gattt
463	488	13	2	88.5	atgcttgccatga
1114	1128	5	3	86.7	gcgca
379	393	5	3	86.7	cacgt
164	175	6	2	100.0	catggt
1310	1330	7	3	81.0	cctgcac
1134	1154	7	3	81.0	gttgggt
927	956	10	3	76.7	attttgtaaa
1428	1451	12	2	87.5	taaattatacac
1363	1422	20	3	71.7	gtatgttgccacgtgttttg
510	529	5	4	75.0	gtttg
554	567	7	2	92.9	gtgcatg
268	281	7	2	92.9	gtgcatg
314	343	15	2	83.3	ggccaatgtggtccc
1252	1266	5	3	80.0	ctctc
358	375	6	3	77.8	cacgaa
398	413	8	2	87.5	gtagggtt
14	45	8	4	68.8	ttttttga
1068	1097	10	3	73.3	ccgggcccaa
1207	1245	13	3	71.8	ctcccatcacatg
1176	1185	5	2	90.0	gcacc
533	542	5	2	90.0	ggtaa
344	353	5	2	90.0	caagg
293	302	5	2	90.0	atgac
233	242	5	2	90.0	gatct
1	10	5	2	90.0	ataca
420	437	9	2	83.3	ccctagaaa
193	218	13	2	80.8	tgggaccgtcaag
943	1033	13	7	67.0	taaaatttagaaa
1107	1130	12	2	87.5	tcgcagcgcata
608	649	14	3	73.8	ataatatataaatt
963	1034	18	4	72.2	tagaagaaatatagaaaa
960	1040	27	3	74.1	tatgaaaagaaatatagaaaatataaa
			86.88
TaeSat15-620
Start	End	Size	Count	Identity	Consensus		Start	End	Size	Count	Identity	Consensus
1	620	155	4	73.9	atgatttgggtatggaagagtgcccgaaaattttgagggcaattggagatgtctaaatagcacttccttcacaaagtgtcaatttggacagaaactttggaaatttcctgagaaaaatttgataagtaaattgagctgaaatttggcgtagggta		101	142	14	3	78.6	aaatttgctgagaa
			100
TaeSat16-567
Start	End	Size	Count	Identity	Consensus
9	24	8	2	87.5	ctgattgc
77	94	9	2	83.3	aggaatgcc
130	139	5	2	90.0	catcc
143	169	9	3	77.8	gaaaataag
185	256	18	4	65.3	attgtccggaccagtgag
264	290	9	3	74.1	tctataatc
297	314	6	3	77.8	aaatgg
354	365	6	2	91.7	ctttca
404	419	8	2	93.8	ctcctggc
413	472	30	2	80.0	ttcgcgcgctcgccgcgagcagtttgagta
481	498	6	3	83.3	tccgac
534	563	10	3	76.7	cagtccttga
			57.14
TaeSat17-323
Start	End	Size	Count	Identity	Consensus
9	26	9	2	88.9	aaacctagc
34	57	8	3	75.0	gtgcaaga
59	80	11	2	86.4	tggaggtggtc
103	132	10	3	73.3	gggccaattt
159	176	9	2	88.9	cacccaaat
190	211	11	2	86.4	gtgccaaacat
219	248	15	2	86.7	aaagaatattttaca
259	282	12	2	87.5	gatgttttgacc
299	322	8	3	79.2	ataataaa
			65.63
TaeSat18-733
Start	End	Size	Count	Identity	Consensus
37	56	10	2	85.0	tagatgcatg
74	91	9	2	83.3	gaaacgatt
112	132	7	3	81.0	ttaagtt
152	181	10	3	76.7	atcaaaatgg
185	199	5	3	86.7	atgat
201	220	10	2	90.0	agttgttata
238	251	7	2	85.7	aacttcc
258	295	19	2	81.6	tggaatgtctaaatgatgc
310	319	5	2	90.0	tttag
340	395	28	2	82.1	aaacatgaataatttatgtggataagct
399	422	6	4	70.8	cttcga
436	445	5	2	100.0	gaatg
469	500	8	4	71.9	ctaatttc
501	555	11	5	67.3	aaatgataaaa
616	675	12	5	66.7	atcgaaacaagt
687	721	7	5	68.6	caaaaat
703	732	10	3	76.7	atcaaaatgg
			66.58
TaeSat19-653
Start	End	Size	Count	Identity	Consensus
1	16	8	2	87.5	tttttgaa
78	95	6	3	77.8	tcaatg
143	182	10	4	67.5	ctccggccaa
184	203	10	2	90.0	ccggctggaa
238	271	17	2	79.4	ttttagcttcacaggta
280	303	12	2	83.3	acaacagattgg
327	350	6	4	70.8	acggcc
355	384	10	3	76.7	ttcaaaaaaa
398	413	8	2	87.5	catcaaat
419	432	7	2	92.9	ctagcaa
435	444	5	2	90.0	aaact
455	482	14	2	85.7	aagtgttctcaaaa
490	510	7	3	76.2	accatga
515	524	5	2	90.0	caaac
552	581	10	3	73.3	ataatttggc
595	646	13	4	69.2	ttgtgttgccaaa
			59.26
TaeSat20-322
Start	End	Size	Count	Identity	Consensus
51	106	14	4	71.4	ggtgggatggtacc
217	240	12	2	91.7	tggccttcgggg
160	215	14	4	69.6	aatccactggtcaa
277	292	8	2	87.5	tgaaagtg
30	39	5	2	90.0	gcagc
4	13	5	2	90.0	tgtgg
113	138	13	2	80.8	tgctatgggctga
			61.49
TaeSat21-1590
Start	End	Size	Count	Identity	Consensus
1	180	45	4	74.4	ttcctggcggcctccgccgcgcccgggcagccgctgcagctgccg
185	210	13	2	88.5	ctccgccgcccag
219	240	11	2	86.4	ggactgcgacg
245	319	15	5	68.0	cgttcccgtccccgc
333	346	7	2	85.7	cgccacg
361	374	7	2	100.0	aggctgc
399	443	15	3	73.3	gcgtgtcctgcaggt
444	458	5	3	86.7	tgcgc
463	480	6	3	83.3	gacctc
496	549	27	2	92.6	gggcatgctgttttccccgcgggcagc
569	582	7	2	85.7	ttggggg
587	625	13	3	74.4	cagccctcctcgc
632	646	5	3	80.0	gtgca
692	730	13	3	76.9	caccgcctgccgc
765	866	51	2	83.3	tccaggtggctgtacacgtgcacgtccgacgtgcggatggtgtccactttt
893	907	5	3	80.0	ccagt
904	960	19	3	71.9	catgttgagaggtataagg
998	1033	12	3	75.0	ggtccagctgga
1028	1042	5	3	86.7	ggtgt
1052	1069	9	2	100.0	taatgggcc
1088	1153	22	3	78.8	tgggagtcaagtaaaccttgct
1161	1170	5	2	90.0	gagat
1175	1184	5	2	90.0	taatc
1185	1205	7	3	81.0	aaggaag
1206	1215	5	2	100.0	tccct
1238	1270	11	3	75.8	ggcccccttcc
1317	1436	24	5	65.8	gtctccgctgccgcccaccccggc
1452	1478	9	3	74.1	gggggtgct
1482	1517	9	4	72.2	ccaggcggt
1524	1553	10	3	76.7	cgggcagcac
			73.96
TaeSat22-320
Start	End	Size	Count	Identity	Consensus
232	253	11	2	90.9	agaaattcata
73	110	19	2	84.2	ggtggcatgcatgaaacgt
188	207	5	4	75.0	cacgt
22	31	5	2	100.0	agaaa
214	228	5	3	80.0	tttcg
55	69	5	3	80.0	tcaga
286	303	6	3	77.8	tgatgg
126	143	6	3	77.8	ggccat
261	278	9	2	83.3	tgaaaactt
157	174	9	2	83.3	gaacgaatt
			60.00
TaeSat23-319
Start	End	Size	Count	Identity	Consensus
284	319	9	4	75.0	tggcctgtg
195	209	5	3	86.7	cacgt
217	234	9	2	88.9	gggttttcg
239	260	11	2	86.4	gaaaatccgta
142	163	11	2	86.4	ggggaccgcac
174	185	6	2	91.7	aacgga
85	102	6	3	77.8	cagtgc
52	78	9	3	74.1	gaccccacc
			53.29
TaeSat24-338
Start	End	Size	Count	Identity	Consensus
42	51	5	2	90.0	ggagg
75	86	6	2	100.0	atgcat
90	104	5	3	80.0	ggtgt
118	181	16	4	70.3	gcacgtccatgaccgg
256	285	10	3	73.3	cgcagtaaca
			38.76
TaeSat25-318
Start	End	Size	Count	Identity	Consensus
13	22	5	2	90.0	ccccg
71	82	6	2	91.7	tgcacc
87	106	10	2	85.0	tgtgggcacg
139	160	11	2	90.9	aaaacggacgt
178	193	8	2	87.5	gcgatttt
197	216	10	2	90.0	cctagaaaat
217	230	7	2	85.7	gcgtcgg
239	274	12	3	75.0	gggtgatggcga
285	299	5	3	80.0	acgtg
301	318	6	3	77.8	gaagaa
			57.55
TaeSat26-210
Start	End	Size	Count	Identity	Consensus
10	33	8	3	79.2	tttgctta
79	93	5	3	80.0	ttgat
119	140	11	2	90.9	aaggcccatca
158	199	14	3	76.2	ccaaaccgacaaaa
			49.05
TaeSat27-72
Start	End	Size	Count	Identity	Consensus
13	39	9	3	74.1	tgttgagtc
			37.50
TaeSat28-543
Start	End	Size	Count	Identity	Consensus
82	101	5	4	80.0	tttgg
103	157	11	5	69.1	gttttatggag
193	202	5	2	90.0	aagtt
279	293	5	3	80.0	actgt
328	345	6	3	77.8	gtggga
353	370	9	2	88.9	taaagcatg
407	416	5	2	90.0	tcgtg
441	450	5	2	90.0	tggaa
464	484	7	3	76.2	ttctata
517	531	5	3	80.0	gtata
532	541	5	2	90.0	aaaat
			37.20
TaeSat29-319
Start	End	Size	Count	Identity	Consensus
150	167	6	3	88.9	tgcgtg
257	276	10	2	95.0	acgtagaaaa
71	106	9	4	69.4	tcaggcatg
289	303	5	3	80.0	cgcaa
131	145	5	3	80.0	acgaa
196	213	6	3	77.8	gtcgga
108	119	6	2	91.7	actatg
223	232	5	2	90.0	acgtc
			45.14
TaeSat30-1389
Start	End	Size	Count	Identity	Consensus
38	65	7	4	75.0	tctttcc
110	129	5	4	70.0	gtgcg
190	216	9	3	77.8	aagcattgt
237	258	11	2	90.9	gatactatagg
267	287	7	3	76.2	tcagtaa
316	329	7	2	85.7	tattatt
338	351	7	2	85.7	atgaacc
375	395	7	3	76.2	taaagag
396	407	6	2	91.7	acatac
444	453	5	2	90.0	caatc
456	475	5	4	80.0	catca
482	537	28	2	82.1	tgcatttaaaaatttaatgcatccgttt
584	595	6	2	91.7	gttcaa
601	624	6	4	75.0	tcttgc
658	717	20	3	70.0	tcattatatttttgctgtct
718	727	5	2	100.0	tcttc
730	768	13	3	74.4	gataatgtgtaac
779	798	10	2	90.0	aaaatttgcc
814	834	7	3	76.2	tacaaaa
837	885	7	7	67.3	ttcataa
861	890	10	3	80.0	attaaaaatt
887	896	5	2	90.0	cattt
904	919	8	2	87.5	gttaacat
931	944	7	2	85.7	atacact
958	1027	10	7	62.9	tatttttaaa
1037	1060	8	3	75.0	ccaaaatc
1079	1132	9	6	66.7	taaaattgc
1181	1200	10	2	85.0	aacaagttcc
1207	1242	12	3	75.0	aaaaaaataatt
1243	1264	11	2	81.8	ctggttagcac
1272	1311	10	4	72.5	cacaatgcaa
1307	1324	6	3	77.8	atcatt
1348	1362	5	3	80.0	ttact
			62.56
TaeSat31-889
Start	End	Size	Count	Identity	Consensus
5	14	5	2	90.0	aaatt
24	47	12	2	83.3	aagccttgcaac
57	92	9	4	69.4	aaataaaca
121	135	5	3	80.0	tggct
144	158	5	3	80.0	tcaag
176	190	5	3	86.7	ttgca
220	269	10	5	68.0	aagaaaaaac
290	305	8	2	93.8	ggcaagcc
307	326	5	4	70.0	ggaat
357	374	6	3	77.8	tctccc
393	404	6	2	100.0	agagag
429	470	14	3	73.8	gatgcatcacttgg
499	510	6	2	91.7	ttggtg
527	630	26	4	70.2	agctcatgtttacaacagaatttgaa
657	677	7	3	76.2	gttgtaa
684	701	6	3	77.8	tgtaca
730	743	7	2	85.7	caacaac
759	782	8	3	75.0	taaaattc
785	826	21	2	78.6	atagtagattctttttttgca
843	877	7	5	68.6	atgaaac
			61.08
TaeSat32-528
Start	End	Size	Count	Identity	Consensus
3	38	18	2	83.3	actagtacaaacaaagga
7	30	6	4	79.2	gtacaa
68	139	18	4	66.7	ttgcttcattgatgatag
158	167	5	2	90.0	gcttt
181	190	5	2	90.0	tgttt
234	247	7	2	85.7	catatat
264	281	6	3	88.9	aaaatc
291	300	5	2	90.0	taaca
320	340	7	3	81.0	gggaagc
337	411	25	3	70.7	aagggttacaaacttgcgacttcgg
419	438	5	4	70.0	ccccg
470	490	7	3	81.0	ggacgga
			62.69
TaeSat33-54
Start	End	Size	Count	Identity	Consensus
36	53	9	2	88.9	atttcagta
			33.33
TaeSat34-175
Start	End	Size	Count	Identity	Consensus
15	96	41	2	85.4	tcataattttagttcactagattcacattcagttcaccaca
106	157	26	2	80.8	aacactatctaattcagttcattaaa
			76.57
