# Supplementary material for: Bread wheat satellitome: a complex scenario in a huge genome
Source: Plant Mol Biol. 2024 Jan 30;114(1):8. doi: 10.1007/s11103-023-01404-x (PMC10827815; doi:10.1007/s11103-023-01404-x)
Supplement: Supplementary file 3 — Supplementary file1 (XLSX 23000 KB) [file 11103_2023_1404_MOESM3_ESM.xlsx]

## Sheet: HITS
	satDNAs	Nº hits
r1low_CL37_TR_1_x_584nt	TaeSat01-584	141387
r1high_CL140_TR_1_x_118nt	TaeSat02-118	33695
r2high_CL446_TR_1_x_2619nt	TaeSat03-2619	502
r1high_CL90_TR_1_x_337nt	TaeSat04-337	95701
r1new_CL186_500/503nt	TaeSat05-500	6961
r3low_CL33_TR_1_x_403nt	TaeSat06-403	35883
r2high_CL3_TR_1_x_343nt	TaeSat07-343	52082
r3low_CL147_TR_1_x_663nt	TaeSat08-663	28355
r1high_CL165_TR_1_x_335nt	TaeSat09-335	28292
r3low_CL206_TR_1_x_206nt	TaeSat10-206	74658
r1new_CL176_506/504nt	TaeSat11-506	21825
r1high_CL192_TR_1_x_369nt	TaeSat12-369	20425
r1high_CL194_TR_1_x_44nt	TaeSat13-44	17051
r2new_CL418_1463nt	TaeSat14-1463	1902
r4_CL401_TR_1_x_620nt	TaeSat15-620	3201
r1low_CL211_TR_1_x_567nt	TaeSat16-567	4363
r2low_CL209_TR_1_x_323nt	TaeSat17-323	4351
r2high_CL129_TR_1_x_733nt	TaeSat18-733	3024
r1new_CL248_653nt	TaeSat19-653	1758
r1new_CL341_322nt	TaeSat20-322	1390
r2new_CL251_1590nt	TaeSat21-1590	3322
r2low_CL268_TR_1_x_320nt	TaeSat22-320	615
r2low_CL318_TR_1_x_319nt	TaeSat23-318	618
r4_CL283_TR_1_x_338nt	TaeSat24-338	3527
r1new_CL452_318nt	TaeSat25-318	797
r4_CL363_TR_1_x_210nt	TaeSat26-210	1472
r1new_CL652_72nt	TaeSat27-72	75
r2low_CL337_TR_1_x_543nt	TaeSat28-543	1058
r2low_CL461_TR_1_x_319nt	TaeSat29-319	296
r2low_CL434_TR_1_x_1389nt	TaeSat30-1389	360
r2high_CL411_TR_1_x_889nt	TaeSat31-889	757
r1new_CL396_528nt	TaeSat32-528	498
r2high_CL288_TR_1_x_54nt	TaeSat33-54	3
r2new_CL2982_174/175nt	TaeSat34-175	129

## Sheet: TaeSat01-584
TaeSat01-584
satDNA lenght 584 nt
Genome assembly analysis (IWGSC RefSeq v2.1)						Validation of satDNA sequences by in situ Hybridisation
				CHROMOSOME POSITION
Chromosome	alignment length	alignment start	alignment end	start	end			FISH signal
Chromosome 1A	227	25	251	3501037	3500814		Chromosome 1A	Yes
Chromosome 1A	459	1	455	3502004	3501553		Chromosome 1B	Yes
Chromosome 1A	193	401	584	3502337	3502145		Chromosome 1D	Yes
Chromosome 1A	446	1	443	14192485	14192922		Chromosome 2A	Yes
Chromosome 1A	433	25	452	14193449	14193872		Chromosome 2B	Yes
Chromosome 1A	433	25	452	14194390	14194813		Chromosome 2D	Yes
Chromosome 1A	433	25	452	14195327	14195750		Chromosome 3A	Yes
Chromosome 1A	433	25	452	14196265	14196688		Chromosome 3B	Yes
Chromosome 1A	423	25	443	14197203	14197617		Chromosome 3D	Yes
Chromosome 1A	433	25	452	14198144	14198565		Chromosome 4A	Yes
Chromosome 1A	228	25	252	14199082	14199292		Chromosome 4B	Yes
Chromosome 1A	301	284	584	14199293	14199592		Chromosome 4D	Yes
Chromosome 1A	585	1	584	14199773	14200342		Chromosome 5A	Yes
Chromosome 1A	459	1	455	14200485	14200936		Chromosome 5B	Yes
Chromosome 1A	453	1	443	14448013	14447568		Chromosome 5D	Yes
Chromosome 1A	584	1	584	14448683	14448153		Chromosome 6A	Yes
Chromosome 1A	301	284	584	14449162	14448864		Chromosome 6B	Yes
Chromosome 1A	252	1	252	14449414	14449163		Chromosome 6D	Yes
Chromosome 1A	178	1	178	15860930	15860753		Chromosome 7A	Yes
Chromosome 1A	258	1	252	15866237	15866494		Chromosome 7B	Yes
Chromosome 1A	301	284	584	15866495	15866795		Chromosome 7D	Yes
Chromosome 1A	586	1	584	15866975	15867557
Chromosome 1A	459	1	455	15867698	15868148
Chromosome 1A	228	25	252	15868663	15868890
Chromosome 1A	301	284	584	15868891	15869188
Chromosome 1A	252	1	252	16458299	16458550
Chromosome 1A	302	284	584	16458551	16458852
Chromosome 1A	590	1	584	16459032	16459598
Chromosome 1A	454	1	443	16459739	16460184
Chromosome 1A	581	1	577	18023659	18023086
Chromosome 1A	301	284	584	18024134	18023837
Chromosome 1A	252	1	252	18024386	18024135
Chromosome 1A	582	1	582	18604799	18605377
Chromosome 1A	588	1	584	18605556	18606120
Chromosome 1A	352	1	343	18606261	18606605
Chromosome 1A	582	1	581	19239001	19239581
Chromosome 1A	460	1	455	19239723	19240172
Chromosome 1A	247	1	247	19311549	19311794
Chromosome 1A	305	284	584	19311800	19312104
Chromosome 1A	228	25	252	19908844	19908629
Chromosome 1A	584	1	584	19910532	19909953
Chromosome 1A	584	1	584	22438297	22438878
Chromosome 1A	445	1	443	22439018	22439447
Chromosome 1A	584	1	584	24130558	24131138
Chromosome 1A	561	25	584	24132244	24132801
Chromosome 1A	481	54	534	24132937	24133400
Chromosome 1A	252	1	252	25573013	25573264
Chromosome 1A	301	284	584	25573265	25573563
Chromosome 1A	590	1	584	25573741	25574306
Chromosome 1A	464	1	455	25574448	25574905
Chromosome 1A	228	25	252	25575422	25575632
Chromosome 1A	160	284	443	25575633	25575792
Chromosome 1A	293	284	576	25742929	25742640
Chromosome 1A	252	1	252	25743162	25742930
Chromosome 1A	295	290	584	25743633	25743340
Chromosome 1A	225	28	252	25743847	25743640
Chromosome 1A	458	1	455	25744813	25744364
Chromosome 1A	453	1	443	27131248	27130803
Chromosome 1A	590	1	584	27131957	27131391
Chromosome 1A	584	1	584	27132714	27132134
Chromosome 1A	296	284	578	27254732	27254442
Chromosome 1A	228	25	252	27254957	27254733
Chromosome 1A	458	1	454	27255921	27255471
Chromosome 1A	584	1	584	27256644	27256062
Chromosome 1A	446	1	443	27608664	27609102
Chromosome 1A	228	25	252	27609625	27609835
Chromosome 1A	301	284	584	27609836	27610134
Chromosome 1A	252	1	252	27610313	27610564
Chromosome 1A	294	284	577	27610565	27610854
Chromosome 1A	458	1	455	28320587	28320147
Chromosome 1A	585	1	584	28321296	28320726
Chromosome 1A	301	284	584	28321774	28321474
Chromosome 1A	228	25	252	28321985	28321775
Chromosome 1A	459	1	455	28322951	28322501
Chromosome 1A	585	1	584	28323674	28323092
Chromosome 1A	586	1	584	28353785	28354368
Chromosome 1A	448	1	443	28354508	28354950
Chromosome 1A	228	25	252	28950885	28950661
Chromosome 1A	585	1	584	28952575	28951992
Chromosome 1A	458	1	455	30047075	30046625
Chromosome 1A	584	1	584	30047795	30047216
Chromosome 1A	228	25	252	30086226	30086453
Chromosome 1A	301	284	584	30086454	30086752
Chromosome 1A	228	25	252	31651725	31651501
Chromosome 1A	456	1	455	31652687	31652238
Chromosome 1A	228	25	252	31692371	31692147
Chromosome 1A	459	1	455	31693332	31692883
Chromosome 1A	226	27	252	31832965	31833173
Chromosome 1A	299	284	582	31833174	31833472
Chromosome 1A	584	1	584	31833654	31834236
Chromosome 1A	256	1	252	32792132	32792387
Chromosome 1A	302	284	584	32792388	32792688
Chromosome 1A	589	1	584	32792865	32793452
Chromosome 1A	460	1	455	32793592	32794043
Chromosome 1A	228	25	252	32794560	32794762
Chromosome 1A	162	284	445	32794763	32794924
Chromosome 1A	454	92	534	32794922	32795357
Chromosome 1A	584	1	584	33444486	33445064
Chromosome 1A	592	1	584	33445242	33445808
Chromosome 1A	447	1	443	33751703	33752141
Chromosome 1A	227	25	251	33752668	33752877
Chromosome 1A	303	282	584	33752877	33753178
Chromosome 1A	254	1	253	33753356	33753609
Chromosome 1A	294	285	577	33753610	33753900
Chromosome 1A	581	1	581	35009312	35009877
Chromosome 1A	446	1	443	35010020	35010453
Chromosome 1A	560	25	584	35010980	35011534
Chromosome 1A	254	1	252	35011675	35011927
Chromosome 1A	453	1	443	35171460	35171015
Chromosome 1A	590	1	584	35172168	35171602
Chromosome 1A	301	284	584	35172647	35172348
Chromosome 1A	256	3	252	35172903	35172648
Chromosome 1A	195	384	578	36193265	36193075
Chromosome 1A	228	25	252	36203295	36203080
Chromosome 1A	459	1	455	36204258	36203807
Chromosome 1A	584	1	584	36204981	36204401
Chromosome 1A	448	1	443	36378433	36378871
Chromosome 1A	39	25	63	36379396	36379434
Chromosome 1A	195	59	252	36380041	36380217
Chromosome 1A	301	284	584	36380218	36380516
Chromosome 1A	584	1	584	36380694	36381272
Chromosome 1A	589	1	583	36381454	36382019
Chromosome 1A	452	1	443	36382161	36382606
Chromosome 1A	209	25	233	36790391	36790599
Chromosome 1A	294	284	577	36989533	36989243
Chromosome 1A	252	1	252	36989783	36989534
Chromosome 1A	301	284	584	36990262	36989963
Chromosome 1A	229	25	252	36990473	36990263
Chromosome 1A	445	1	443	36991418	36991000
Chromosome 1A	252	1	252	37629041	37629292
Chromosome 1A	301	284	584	37629293	37629592
Chromosome 1A	584	1	584	38069478	38070058
Chromosome 1A	578	1	577	38070235	38070809
Chromosome 1A	420	25	443	38095253	38094834
Chromosome 1A	584	1	584	38096941	38096360
Chromosome 1A	584	1	584	38290168	38290750
Chromosome 1A	447	1	443	38290891	38291330
Chromosome 1A	228	25	252	38291859	38292074
Chromosome 1A	118	1	118	38937895	38938012
Chromosome 1A	331	115	443	38946679	38947003
Chromosome 1A	228	25	252	38947529	38947739
Chromosome 1A	302	284	584	38947740	38948040
Chromosome 1A	584	1	584	38948220	38948793
Chromosome 1A	589	1	584	39256053	39255488
Chromosome 1A	301	284	584	39256536	39256236
Chromosome 1A	249	4	252	39256785	39256537
Chromosome 1A	297	284	580	39404175	39403883
Chromosome 1A	252	1	252	39404425	39404176
Chromosome 1A	301	284	584	39404910	39404610
Chromosome 1A	228	25	252	39405121	39404911
Chromosome 1A	458	1	455	39406087	39405637
Chromosome 1A	252	1	252	39433185	39433436
Chromosome 1A	303	284	584	39433437	39433739
Chromosome 1A	528	1	523	39433916	39434432
Chromosome 1A	308	1	306	39554867	39554563
Chromosome 1A	582	1	582	39555587	39555007
Chromosome 1A	301	284	584	39556066	39555766
Chromosome 1A	228	25	252	39556277	39556067
Chromosome 1A	458	1	455	39557242	39556793
Chromosome 1A	252	1	252	39605766	39606017
Chromosome 1A	302	284	584	39606018	39606318
Chromosome 1A	526	1	521	39606493	39607017
Chromosome 1A	584	1	584	40234455	40235035
Chromosome 1A	306	1	305	40235175	40235475
Chromosome 1A	605	1	584	40339958	40340561
Chromosome 1A	460	1	455	40340700	40341151
Chromosome 1A	446	1	443	41072476	41072914
Chromosome 1A	228	25	252	41073443	41073653
Chromosome 1A	301	284	584	41073654	41073953
Chromosome 1A	584	1	584	41074133	41074716
Chromosome 1A	301	284	584	41343243	41342948
Chromosome 1A	584	1	584	41714086	41714649
Chromosome 1A	460	1	455	41714789	41715240
Chromosome 1A	228	25	252	41715756	41715980
Chromosome 1A	446	1	443	41764619	41765057
Chromosome 1A	231	19	249	41765554	41765767
Chromosome 1A	301	284	584	41765771	41766070
Chromosome 1A	252	1	252	41766248	41766497
Chromosome 1A	294	284	577	41766498	41766788
Chromosome 1A	584	1	584	42330758	42330176
Chromosome 1A	445	1	443	42563279	42563717
Chromosome 1A	301	284	584	42564267	42564565
Chromosome 1A	582	1	582	42564744	42565325
Chromosome 1A	309	1	306	42565465	42565770
Chromosome 1A	228	25	252	42711415	42711625
Chromosome 1A	301	284	584	42711626	42711926
Chromosome 1A	584	1	584	42712107	42712682
Chromosome 1A	528	1	522	42712859	42713378
Chromosome 1A	452	1	443	42713564	42714007
Chromosome 1A	582	1	582	42976361	42976939
Chromosome 1A	229	25	253	42978046	42978274
Chromosome 1A	299	285	582	42978275	42978571
Chromosome 1A	483	54	536	42978711	42979160
Chromosome 1A	585	1	584	43043848	43044429
Chromosome 1A	460	1	455	43044570	43045023
Chromosome 1A	225	25	249	43045539	43045763
Chromosome 1A	305	280	584	43045763	43046065
Chromosome 1A	301	284	584	43104179	43103880
Chromosome 1A	252	1	252	43104431	43104180
Chromosome 1A	453	1	443	43337204	43336759
Chromosome 1A	591	1	584	43337911	43337346
Chromosome 1A	96	489	584	43338180	43338087
Chromosome 1A	212	284	495	43348054	43347845
Chromosome 1A	252	1	252	43348306	43348055
Chromosome 1A	528	1	523	43369042	43368515
Chromosome 1A	576	10	584	43541587	43542161
Chromosome 1A	414	25	437	43543266	43543678
Chromosome 1A	584	1	584	43685228	43684655
Chromosome 1A	584	1	584	43917192	43917770
Chromosome 1A	590	1	584	43917947	43918512
Chromosome 1A	452	1	443	43918654	43919090
Chromosome 1A	454	92	534	45635141	45634706
Chromosome 1A	442	5	445	45635580	45635139
Chromosome 1A	585	3	584	45636370	45635793
Chromosome 1A	586	1	584	45637093	45636509
Chromosome 1A	585	1	584	46103721	46104300
Chromosome 1A	113	1	112	46104439	46104550
Chromosome 1A	153	97	249	46144715	46144867
Chromosome 1A	301	284	584	46144871	46145170
Chromosome 1A	467	68	534	46145321	46145770
Chromosome 1A	579	1	577	46220584	46221151
Chromosome 1A	236	1	236	46821707	46821942
Chromosome 1A	300	284	583	46821959	46822258
Chromosome 1A	236	1	236	46887909	46888144
Chromosome 1A	300	284	583	46888161	46888460
Chromosome 1A	443	1	443	46937576	46937136
Chromosome 1A	301	284	584	46938055	46937755
Chromosome 1A	252	1	252	46938307	46938056
Chromosome 1A	341	237	577	47243683	47243364
Chromosome 1A	130	1	130	47243825	47243696
Chromosome 1A	584	1	584	47547106	47547687
Chromosome 1A	460	1	455	47547828	47548279
Chromosome 1A	216	25	240	47553494	47553706
Chromosome 1A	534	1	534	48262380	48262903
Chromosome 1A	585	1	584	48583717	48583155
Chromosome 1A	579	1	578	49469622	49470199
Chromosome 1A	460	1	455	49470343	49470794
Chromosome 1A	226	27	252	49471055	49471277
Chromosome 1A	584	1	584	49709033	49708461
Chromosome 1A	301	284	584	49709511	49709212
Chromosome 1A	100	25	124	49709709	49709610
Chromosome 1A	457	1	455	49710673	49710223
Chromosome 1A	584	1	584	50434048	50434628
Chromosome 1A	448	1	443	50434769	50435208
Chromosome 1A	228	25	252	50435737	50435947
Chromosome 1A	301	284	584	50435948	50436248
Chromosome 1A	585	1	584	50436369	50436938
Chromosome 1A	445	1	443	50437080	50437508
Chromosome 1A	271	1	271	50550508	50550777
Chromosome 1A	369	77	443	50550772	50551134
Chromosome 1A	228	25	252	50551661	50551888
Chromosome 1A	153	288	440	50551893	50552045
Chromosome 1A	523	64	584	50552044	50552551
Chromosome 1A	303	1	300	50707804	50708105
Chromosome 1A	256	329	584	50708104	50708358
Chromosome 1A	301	284	584	51009660	51009361
Chromosome 1A	228	25	252	51009888	51009661
Chromosome 1A	585	1	584	51011578	51010995
Chromosome 1A	446	1	445	51013485	51013930
Chromosome 1A	361	92	451	51013928	51014274
Chromosome 1A	454	4	455	51092303	51091889
Chromosome 1A	582	3	584	51093026	51092447
Chromosome 1A	28	507	534	51181326	51181299
Chromosome 1A	361	92	451	51181734	51181388
Chromosome 1A	446	1	445	51182177	51181732
Chromosome 1A	556	28	582	51182969	51182416
Chromosome 1A	460	1	455	51183942	51183491
Chromosome 1A	578	1	578	51184661	51184087
Chromosome 1A	584	1	584	51190881	51191462
Chromosome 1A	459	1	455	51191602	51192053
Chromosome 1A	561	25	584	51192565	51193123
Chromosome 1A	271	1	271	52114404	52114673
Chromosome 1A	225	25	249	52115548	52115772
Chromosome 1A	301	284	584	52115776	52116076
Chromosome 1A	107	1	107	52116254	52116358
Chromosome 1A	459	1	455	52281812	52281372
Chromosome 1A	563	23	584	52282513	52281953
Chromosome 1A	584	1	583	52284210	52283629
Chromosome 1A	581	1	577	52373916	52373339
Chromosome 1A	290	293	581	52374327	52374038
Chromosome 1A	228	25	252	52374563	52374336
Chromosome 1A	445	1	445	52878636	52879078
Chromosome 1A	308	236	534	52892623	52892927
Chromosome 1A	584	1	584	53737739	53738321
Chromosome 1A	459	1	455	53738462	53738912
Chromosome 1A	225	25	249	53739380	53739604
Chromosome 1A	299	284	582	53739608	53739905
Chromosome 1A	584	1	577	53770398	53769820
Chromosome 1A	302	284	584	53770873	53770574
Chromosome 1A	252	1	252	53771125	53770874
Chromosome 1A	529	54	582	53846694	53846181
Chromosome 1A	284	299	582	53847116	53846834
Chromosome 1A	228	25	252	53847354	53847127
Chromosome 1A	458	1	455	53848321	53847870
Chromosome 1A	580	1	580	53849042	53848466
Chromosome 1A	251	1	251	54321571	54321821
Chromosome 1A	301	284	584	54321823	54322123
Chromosome 1A	443	1	442	54322303	54322743
Chromosome 1A	584	1	584	55134567	55135149
Chromosome 1A	227	26	252	55136256	55136463
Chromosome 1A	311	284	584	55136464	55136771
Chromosome 1A	590	1	584	55136877	55137443
Chromosome 1A	452	1	443	55137578	55138000
Chromosome 1A	228	25	252	55448614	55448841
Chromosome 1A	301	284	584	55448842	55449142
Chromosome 1A	585	1	584	55449323	55449891
Chromosome 1A	457	1	455	55450032	55450472
Chromosome 1A	458	1	455	55906185	55905739
Chromosome 1A	585	1	584	55906907	55906325
Chromosome 1A	584	1	584	55907611	55907045
Chromosome 1A	584	1	584	56873903	56874484
Chromosome 1A	308	1	306	56874623	56874927
Chromosome 1A	293	284	576	57067270	57066982
Chromosome 1A	252	1	252	57067520	57067271
Chromosome 1A	299	284	581	57067998	57067701
Chromosome 1A	228	25	252	57068209	57067999
Chromosome 1A	458	1	455	57069171	57068722
Chromosome 1A	591	1	584	57166797	57166230
Chromosome 1A	301	284	584	57167272	57166974
Chromosome 1A	252	1	252	57167524	57167273
Chromosome 1A	107	1	107	57285505	57285401
Chromosome 1A	301	284	584	57285981	57285683
Chromosome 1A	227	25	251	57286209	57285983
Chromosome 1A	210	1	210	57287333	57287124
Chromosome 1A	257	329	584	57548430	57548174
Chromosome 1A	305	1	303	57548730	57548426
Chromosome 1A	581	1	580	57583664	57584239
Chromosome 1A	225	25	249	57585352	57585576
Chromosome 1A	77	284	360	57585580	57585656
Chromosome 1A	223	362	584	57621570	57621784
Chromosome 1A	453	1	443	57844936	57844491
Chromosome 1A	590	1	584	57845644	57845078
Chromosome 1A	238	347	584	57846055	57845821
Chromosome 1A	315	1	314	57846361	57846049
Chromosome 1A	301	284	584	57846842	57846542
Chromosome 1A	228	25	252	57847053	57846843
Chromosome 1A	459	1	455	57848013	57847568
Chromosome 1A	563	23	584	57861948	57861389
Chromosome 1A	121	1	121	57862264	57862145
Chromosome 1A	581	4	584	57862984	57862405
Chromosome 1A	577	1	577	57890821	57891393
Chromosome 1A	458	1	455	58146513	58146073
Chromosome 1A	587	1	584	58147216	58146655
Chromosome 1A	560	25	583	58147913	58147357
Chromosome 1A	459	1	455	58154075	58153624
Chromosome 1A	584	1	584	58154796	58154215
Chromosome 1A	449	1	439	58388820	58388379
Chromosome 1A	590	1	584	58389527	58388962
Chromosome 1A	584	1	584	58390284	58389705
Chromosome 1A	299	284	582	58390767	58390469
Chromosome 1A	228	25	252	58390977	58390768
Chromosome 1A	458	1	455	58391943	58391494
Chromosome 1A	443	4	445	58426288	58425846
Chromosome 1A	588	1	584	58427108	58426529
Chromosome 1A	584	1	582	58427831	58427251
Chromosome 1A	453	1	443	58510686	58510241
Chromosome 1A	590	1	584	58511368	58510826
Chromosome 1A	193	287	478	58511782	58511590
Chromosome 1A	252	1	252	58512037	58511786
Chromosome 1A	301	284	584	58637825	58637527
Chromosome 1A	228	25	252	58638053	58637826
Chromosome 1A	585	1	584	58639733	58639154
Chromosome 1A	361	92	451	58787293	58786948
Chromosome 1A	445	2	445	58787735	58787291
Chromosome 1A	587	1	584	58788553	58787973
Chromosome 1A	584	1	584	58789276	58788694
Chromosome 1A	295	284	577	59775198	59774908
Chromosome 1A	249	4	252	59775447	59775199
Chromosome 1A	453	1	443	59849554	59849119
Chromosome 1A	590	1	584	59850262	59849696
Chromosome 1A	301	284	584	59850740	59850441
Chromosome 1A	256	1	252	59850996	59850741
Chromosome 1A	227	25	251	59928617	59928843
Chromosome 1A	301	282	582	59928843	59929143
Chromosome 1A	585	1	584	59929325	59929894
Chromosome 1A	458	1	455	59930034	59930474
Chromosome 1A	590	1	584	60320481	60319919
Chromosome 1A	584	1	584	60321239	60320659
Chromosome 1A	452	1	443	61120188	61119743
Chromosome 1A	590	1	584	61120895	61120330
Chromosome 1A	252	1	252	61500802	61501053
Chromosome 1A	302	284	584	61501053	61501353
Chromosome 1A	591	1	584	61501535	61502124
Chromosome 1A	584	1	577	61502302	61502882
Chromosome 1A	234	344	577	61744245	61744477
Chromosome 1A	529	1	524	63905305	63905833
Chromosome 1A	452	93	534	64247071	64246638
Chromosome 1A	446	1	445	64247515	64247070
Chromosome 1A	584	1	581	64248331	64247754
Chromosome 1A	584	1	584	64249054	64248472
Chromosome 1A	528	1	523	64764728	64765255
Chromosome 1A	228	25	252	65132648	65132874
Chromosome 1A	301	284	584	65132875	65133172
Chromosome 1A	454	1	443	65905241	65904796
Chromosome 1A	590	1	584	65905947	65905383
Chromosome 1A	584	1	584	65906704	65906125
Chromosome 1A	301	284	584	65907188	65906888
Chromosome 1A	225	28	252	65907396	65907189
Chromosome 1A	458	1	455	65908366	65907916
Chromosome 1A	588	1	584	65984338	65984914
Chromosome 1A	467	1	466	65985095	65985559
Chromosome 1A	459	1	455	66049738	66049287
Chromosome 1A	584	1	584	66050458	66049877
Chromosome 1A	360	92	451	66521570	66521224
Chromosome 1A	446	1	445	66522013	66521568
Chromosome 1A	345	241	582	66522591	66522250
Chromosome 1A	584	1	584	66535771	66535191
Chromosome 1A	167	329	495	66564914	66564748
Chromosome 1A	249	4	252	66565187	66564939
Chromosome 1A	577	1	577	66789756	66789191
Chromosome 1A	584	1	584	67594045	67594625
Chromosome 1A	590	1	584	67594801	67595366
Chromosome 1A	451	1	443	67595507	67595952
Chromosome 1A	584	1	584	67879575	67878992
Chromosome 1A	582	1	581	68384553	68385131
Chromosome 1A	228	25	252	68386239	68386466
Chromosome 1A	301	284	584	68386467	68386767
Chromosome 1A	577	1	577	68553334	68553898
Chromosome 1A	584	1	584	68705020	68704439
Chromosome 1A	585	1	583	69364765	69365347
Chromosome 1A	456	1	451	69365490	69365930
Chromosome 1A	28	507	534	69365992	69366019
Chromosome 1A	554	25	577	69589794	69589277
Chromosome 1A	459	1	455	69590759	69590308
Chromosome 1A	584	1	584	69591481	69590900
Chromosome 1A	446	1	443	69646316	69646755
Chromosome 1A	234	19	252	69647277	69647493
Chromosome 1A	301	284	584	69647494	69647794
Chromosome 1A	252	1	252	69647972	69648221
Chromosome 1A	295	284	577	69648222	69648512
Chromosome 1A	481	54	534	69688669	69688206
Chromosome 1A	299	284	581	69689103	69688807
Chromosome 1A	228	25	252	69689331	69689104
Chromosome 1A	585	1	584	69691016	69690438
Chromosome 1A	584	1	584	69707873	69707290
Chromosome 1A	299	284	581	69753173	69752880
Chromosome 1A	228	25	252	69753401	69753174
Chromosome 1A	459	1	455	69754359	69753916
Chromosome 1A	582	1	581	69755082	69754501
Chromosome 1A	587	1	584	70301648	70302219
Chromosome 1A	458	1	455	70404290	70403850
Chromosome 1A	585	1	584	70404980	70404429
Chromosome 1A	165	420	584	70405323	70405159
Chromosome 1A	584	1	584	70410173	70409592
Chromosome 1A	351	94	443	70626218	70625882
Chromosome 1A	444	1	443	70626662	70626220
Chromosome 1A	587	1	584	70627463	70626896
Chromosome 1A	584	1	584	70628184	70627603
Chromosome 1A	481	54	534	70754572	70754110
Chromosome 1A	301	284	584	70755008	70754710
Chromosome 1A	228	25	252	70755236	70755009
Chromosome 1A	584	1	584	70756928	70756346
Chromosome 1A	252	1	252	70957248	70957498
Chromosome 1A	301	284	584	70957499	70957797
Chromosome 1A	227	25	251	70958596	70958819
Chromosome 1A	581	1	581	70999211	70999788
Chromosome 1A	528	1	522	70999968	71000487
Chromosome 1A	92	2	93	71147416	71147507
Chromosome 1A	295	284	577	71147610	71147901
Chromosome 1A	453	1	443	71185722	71185277
Chromosome 1A	588	1	581	71186429	71185865
Chromosome 1A	302	284	584	71186910	71186610
Chromosome 1A	252	1	252	71187162	71186911
Chromosome 1A	582	1	582	71313963	71313392
Chromosome 1A	301	284	584	71314442	71314142
Chromosome 1A	447	1	442	71315616	71315180
Chromosome 1A	457	1	455	71454016	71453580
Chromosome 1A	580	1	579	71454728	71454163
Chromosome 1A	301	284	584	71455209	71454909
Chromosome 1A	227	26	252	71455436	71455210
Chromosome 1A	469	1	469	71759675	71759227
Chromosome 1A	585	1	584	71760437	71759854
Chromosome 1A	584	1	584	71828859	71829423
Chromosome 1A	577	1	577	71829600	71830175
Chromosome 1A	555	30	584	71831278	71831831
Chromosome 1A	458	1	455	71831972	71832412
Chromosome 1A	555	25	578	71986090	71985574
Chromosome 1A	458	1	454	71987046	71986596
Chromosome 1A	584	1	584	71987768	71987186
Chromosome 1A	228	25	252	72099309	72099085
Chromosome 1A	460	1	455	72100276	72099825
Chromosome 1A	583	1	582	72101000	72100419
Chromosome 1A	252	1	252	72734634	72734885
Chromosome 1A	301	284	584	72734886	72735183
Chromosome 1A	585	1	579	72735359	72735920
Chromosome 1A	451	1	443	72736064	72736508
Chromosome 1A	227	26	252	72791336	72791113
Chromosome 1A	580	1	578	72793007	72792444
Chromosome 1A	228	25	252	73029077	73028850
Chromosome 1A	458	1	455	73030044	73029593
Chromosome 1A	584	1	584	73030766	73030185
Chromosome 1A	287	284	569	73033216	73032930
Chromosome 1A	251	1	251	73033468	73033218
Chromosome 1A	586	1	584	73198412	73198990
Chromosome 1A	461	1	455	73199131	73199585
Chromosome 1A	528	1	523	73508865	73508349
Chromosome 1A	296	284	578	73509342	73509047
Chromosome 1A	252	1	252	73509594	73509343
Chromosome 1A	584	1	584	74364000	74364580
Chromosome 1A	459	1	455	74364722	74365173
Chromosome 1A	228	25	252	74365687	74365914
Chromosome 1A	299	284	582	74365915	74366209
Chromosome 1A	458	1	455	74512008	74511568
Chromosome 1A	585	1	584	74512716	74512148
Chromosome 1A	301	284	584	74513194	74512895
Chromosome 1A	223	30	252	74513417	74513195
Chromosome 1A	252	1	252	74650762	74650511
Chromosome 1A	578	1	577	75037813	75037237
Chromosome 1A	301	284	584	75038295	75037999
Chromosome 1A	228	25	252	75038521	75038296
Chromosome 1A	252	1	252	75184505	75184756
Chromosome 1A	301	284	584	75184757	75185056
Chromosome 1A	415	1	414	75185236	75185648
Chromosome 1A	294	284	577	75284762	75284470
Chromosome 1A	252	1	252	75285005	75284763
Chromosome 1A	252	1	252	75541588	75541822
Chromosome 1A	301	284	584	75541823	75542122
Chromosome 1A	470	1	469	75542299	75542766
Chromosome 1A	585	1	584	75608105	75608688
Chromosome 1A	462	1	455	75608827	75609278
Chromosome 1A	577	1	577	75786347	75786904
Chromosome 1A	445	1	443	75787052	75787472
Chromosome 1A	228	25	252	76072106	76071882
Chromosome 1A	457	1	454	76073072	76072622
Chromosome 1A	584	1	584	76073792	76073213
Chromosome 1A	584	1	577	76255154	76254572
Chromosome 1A	303	284	584	76255632	76255330
Chromosome 1A	260	1	252	76255892	76255633
Chromosome 1A	577	1	577	76994474	76993909
Chromosome 1A	584	1	584	77161247	77161829
Chromosome 1A	470	1	469	77291882	77291434
Chromosome 1A	301	284	584	77292362	77292062
Chromosome 1A	248	1	248	77296805	77296558
Chromosome 1A	584	1	584	77376816	77377395
Chromosome 1A	226	27	252	77378505	77378730
Chromosome 1A	301	284	584	77378731	77379029
Chromosome 1A	480	55	534	77379149	77379610
Chromosome 1A	446	1	443	77418351	77418789
Chromosome 1A	229	25	253	77419317	77419545
Chromosome 1A	300	285	584	77419546	77419845
Chromosome 1A	444	135	577	77436856	77437284
Chromosome 1A	528	1	523	77760805	77761332
Chromosome 1A	294	284	577	77998999	77998709
Chromosome 1A	252	1	252	77999251	77999000
Chromosome 1A	301	284	584	77999729	77999430
Chromosome 1A	228	25	252	77999940	77999730
Chromosome 1A	442	17	455	78000892	78000458
Chromosome 1A	295	284	577	78222735	78222445
Chromosome 1A	252	1	252	78222987	78222736
Chromosome 1A	301	284	584	78223473	78223173
Chromosome 1A	224	27	250	78223682	78223476
Chromosome 1A	460	1	455	78224638	78224189
Chromosome 1A	584	1	584	78237572	78238153
Chromosome 1A	107	1	107	78238333	78238439
Chromosome 1A	584	1	584	78453205	78453785
Chromosome 1A	446	1	443	78453926	78454365
Chromosome 1A	557	25	581	78454889	78455445
Chromosome 1A	446	1	445	78455949	78456394
Chromosome 1A	361	92	451	78456392	78456738
Chromosome 1A	252	1	252	78607453	78607704
Chromosome 1A	302	284	584	78607705	78608005
Chromosome 1A	528	1	523	78608187	78608713
Chromosome 1A	587	1	581	79002916	79002353
Chromosome 1A	582	1	582	79003672	79003097
Chromosome 1A	301	284	584	79004150	79003850
Chromosome 1A	258	1	252	79004408	79004151
Chromosome 1A	584	1	584	79278720	79279302
Chromosome 1A	447	1	443	79279442	79279881
Chromosome 1A	528	1	523	79306222	79305696
Chromosome 1A	302	284	584	79306701	79306400
Chromosome 1A	252	1	252	79306953	79306702
Chromosome 1A	584	1	577	79379832	79379251
Chromosome 1A	585	1	584	79380596	79380013
Chromosome 1A	582	1	581	79794677	79795251
Chromosome 1A	457	1	455	79795392	79795834
Chromosome 1A	585	1	577	79859975	79859393
Chromosome 1A	301	284	584	79860397	79860097
Chromosome 1A	259	1	252	79863189	79862931
Chromosome 1A	310	1	306	80005608	80005303
Chromosome 1A	301	284	584	80006047	80005748
Chromosome 1A	214	39	252	80006261	80006048
Chromosome 1A	251	1	251	80094006	80094256
Chromosome 1A	251	329	579	80094285	80094534
Chromosome 1A	584	1	584	80200544	80201125
Chromosome 1A	252	1	252	80312695	80312946
Chromosome 1A	301	284	584	80312947	80313240
Chromosome 1A	444	1	443	80313419	80313859
Chromosome 1A	250	1	250	80572025	80572274
Chromosome 1A	301	284	584	80572277	80572575
Chromosome 1A	578	1	577	80759071	80758495
Chromosome 1A	243	285	527	80759526	80759284
Chromosome 1A	253	1	253	80759779	80759527
Chromosome 1A	309	1	306	80798880	80798576
Chromosome 1A	584	1	584	80799600	80799018
Chromosome 1A	298	284	581	80800069	80799773
Chromosome 1A	228	25	252	80800280	80800070
Chromosome 1A	358	97	452	80801147	80800796
Chromosome 1A	100	1	100	80814963	80814864
Chromosome 1A	266	284	549	80820300	80820035
Chromosome 1A	252	1	252	80820552	80820301
Chromosome 1A	584	1	584	81127448	81128029
Chromosome 1A	107	1	107	81128204	81128310
Chromosome 1A	311	1	311	81604887	81605197
Chromosome 1A	140	444	582	81638477	81638616
Chromosome 1A	445	1	443	81638757	81639178
Chromosome 1A	228	25	252	81697636	81697421
Chromosome 1A	584	1	584	81699301	81698721
Chromosome 1A	178	1	177	81825576	81825399
Chromosome 1A	588	1	582	81826283	81825719
Chromosome 1A	300	285	584	81826754	81826459
Chromosome 1A	252	1	252	81827006	81826756
Chromosome 1A	523	1	523	82044452	82044974
Chromosome 1A	582	1	582	82188995	82189576
Chromosome 1A	447	1	441	82334351	82333906
Chromosome 1A	300	284	582	82334772	82334473
Chromosome 1A	256	1	252	82335028	82334773
Chromosome 1A	106	1	106	82768447	82768344
Chromosome 1A	302	284	584	82768923	82768623
Chromosome 1A	225	28	252	82769148	82768924
Chromosome 1A	271	1	271	82770303	82770035
Chromosome 1A	308	1	306	83101240	83100936
Chromosome 1A	584	1	584	83101960	83101378
Chromosome 1A	301	284	584	83102439	83102140
Chromosome 1A	228	25	252	83102650	83102440
Chromosome 1A	459	1	455	83103616	83103166
Chromosome 1A	584	1	584	83191564	83192144
Chromosome 1A	586	1	584	83192285	83192865
Chromosome 1A	442	1	441	83193101	83193542
Chromosome 1A	445	1	442	83323126	83323562
Chromosome 1A	301	284	584	83324304	83324603
Chromosome 1A	582	1	581	83324782	83325353
Chromosome 1A	562	23	584	83395544	83396102
Chromosome 1A	583	1	581	83621887	83622469
Chromosome 1A	106	1	106	83622646	83622751
Chromosome 1A	301	284	584	83700037	83699739
Chromosome 1A	206	25	230	83700258	83700053
Chromosome 1A	585	1	584	83701947	83701366
Chromosome 1A	301	284	584	83702425	83702126
Chromosome 1A	259	1	252	83702684	83702426
Chromosome 1A	581	4	584	83813611	83813037
Chromosome 1A	577	1	577	83853653	83854216
Chromosome 1A	228	25	252	84030259	84030035
Chromosome 1A	446	1	441	84033796	84033359
Chromosome 1A	584	1	584	84034518	84033936
Chromosome 1A	252	1	252	84515106	84515357
Chromosome 1A	301	284	584	84515358	84515657
Chromosome 1A	544	41	584	84515855	84516396
Chromosome 1A	460	1	455	84516536	84516987
Chromosome 1A	560	25	584	84517501	84518060
Chromosome 1A	584	1	584	85333035	85333618
Chromosome 1A	446	1	443	85333759	85334198
Chromosome 1A	556	29	584	85334724	85335278
Chromosome 1A	254	1	252	85335419	85335670
Chromosome 1A	308	1	306	85957824	85957520
Chromosome 1A	284	301	584	85958245	85957962
Chromosome 1A	282	1	281	85958516	85958235
Chromosome 1A	301	284	584	85958995	85958696
Chromosome 1A	225	28	252	85959203	85958996
Chromosome 1A	457	1	455	85960171	85959722
Chromosome 1A	452	93	534	86536138	86535705
Chromosome 1A	446	1	445	86536582	86536137
Chromosome 1A	588	1	584	86537395	86536816
Chromosome 1A	584	1	584	86538108	86537535
Chromosome 1A	252	1	252	86599115	86599366
Chromosome 1A	301	284	584	86599367	86599665
Chromosome 1A	252	1	252	86599842	86600093
Chromosome 1A	301	284	584	86600094	86600393
Chromosome 1A	252	1	252	86600570	86600821
Chromosome 1A	301	284	584	86600822	86601120
Chromosome 1A	251	1	251	86601298	86601548
Chromosome 1A	301	284	584	86601550	86601849
Chromosome 1A	299	284	582	86602280	86602575
Chromosome 1A	444	1	443	86602753	86603193
Chromosome 1A	578	1	577	87472976	87472401
Chromosome 1A	447	1	443	87654567	87655005
Chromosome 1A	231	19	249	87655527	87655740
Chromosome 1A	302	284	584	87655744	87656045
Chromosome 1A	252	1	252	87656224	87656473
Chromosome 1A	293	284	576	87656474	87656762
Chromosome 1A	295	284	577	87814701	87814411
Chromosome 1A	252	1	252	87814953	87814702
Chromosome 1A	294	284	577	88983627	88983337
Chromosome 1A	250	1	250	88983879	88983630
Chromosome 1A	301	284	584	88984358	88984059
Chromosome 1A	228	25	252	88984569	88984359
Chromosome 1A	459	1	455	88985536	88985086
Chromosome 1A	446	1	443	89024698	89025136
Chromosome 1A	228	25	252	89025660	89025870
Chromosome 1A	301	284	584	89025871	89026171
Chromosome 1A	252	1	252	89026351	89026602
Chromosome 1A	297	288	584	89026607	89026902
Chromosome 1A	252	1	252	89027079	89027330
Chromosome 1A	294	284	577	89027331	89027621
Chromosome 1A	469	2	469	89085557	89085091
Chromosome 1A	301	284	584	89093611	89093311
Chromosome 1A	252	1	252	89093863	89093612
Chromosome 1A	452	92	534	89417323	89416888
Chromosome 1A	162	284	445	89417482	89417321
Chromosome 1A	229	25	252	89417693	89417483
Chromosome 1A	459	1	455	89418658	89418208
Chromosome 1A	589	1	584	89419386	89418799
Chromosome 1A	302	284	584	89419865	89419564
Chromosome 1A	256	1	252	89420121	89419866
Chromosome 1A	470	1	469	89424685	89424218
Chromosome 1A	587	1	584	89425446	89424862
Chromosome 1A	584	1	584	89434545	89435127
Chromosome 1A	430	1	424	89435308	89435729
Chromosome 1A	106	477	581	89435726	89435816
Chromosome 1A	454	1	443	89435960	89436406
Chromosome 1A	444	1	443	89718026	89717583
Chromosome 1A	586	1	584	89718808	89718228
Chromosome 1A	584	1	584	89719529	89718948
Chromosome 1A	456	1	454	89939260	89938821
Chromosome 1A	578	1	577	89939970	89939408
Chromosome 1A	301	284	584	89953547	89953247
Chromosome 1A	228	25	252	89953758	89953548
Chromosome 1A	458	1	455	89954724	89954274
Chromosome 1A	258	1	252	90542392	90542649
Chromosome 1A	301	284	584	90542650	90542950
Chromosome 1A	585	1	584	90543128	90543708
Chromosome 1A	151	1	150	90543848	90543998
Chromosome 1A	226	25	250	90559289	90559514
Chromosome 1A	301	284	584	90559517	90559815
Chromosome 1A	583	1	577	90689631	90689051
Chromosome 1A	586	1	584	90690393	90689809
Chromosome 1A	585	1	584	90883741	90883158
Chromosome 1A	584	1	584	90884462	90883880
Chromosome 1A	228	25	252	90962807	90962583
Chromosome 1A	459	1	455	90963773	90963323
Chromosome 1A	584	1	584	90964485	90963914
Chromosome 1A	228	25	252	90993804	90993580
Chromosome 1A	460	1	455	90994767	90994315
Chromosome 1A	584	1	584	90995480	90994908
Chromosome 1A	583	1	576	91232381	91231800
Chromosome 1A	133	452	584	91232691	91232559
Chromosome 1A	173	284	456	91243147	91242975
Chromosome 1A	259	1	252	91243406	91243148
Chromosome 1A	252	1	252	91297897	91298148
Chromosome 1A	302	284	584	91298149	91298450
Chromosome 1A	528	1	523	91298628	91299145
Chromosome 1A	453	1	443	91441575	91441130
Chromosome 1A	591	1	584	91442283	91441716
Chromosome 1A	584	1	584	91443040	91442460
Chromosome 1A	301	284	584	91443521	91443223
Chromosome 1A	228	25	252	91443732	91443522
Chromosome 1A	446	1	443	91444694	91444257
Chromosome 1A	521	1	521	91457327	91457847
Chromosome 1A	309	1	306	91600091	91599787
Chromosome 1A	297	281	577	91600524	91600233
Chromosome 1A	285	1	285	91613092	91612808
Chromosome 1A	141	444	584	91613412	91613272
Chromosome 1A	458	1	455	91614714	91614264
Chromosome 1A	446	1	443	91749811	91750249
Chromosome 1A	229	25	252	91750774	91750984
Chromosome 1A	301	284	584	91750985	91751285
Chromosome 1A	590	1	584	91751468	91752034
Chromosome 1A	451	1	441	91752176	91752619
Chromosome 1A	315	1	314	92307661	92307974
Chromosome 1A	238	347	584	92307968	92308204
Chromosome 1A	228	25	252	92309310	92309534
Chromosome 1A	28	507	534	92658747	92658720
Chromosome 1A	584	1	584	92663709	92664288
Chromosome 1A	590	1	584	92664466	92665031
Chromosome 1A	453	1	443	92665172	92665618
Chromosome 1A	300	284	583	92714402	92714106
Chromosome 1A	253	1	252	92714653	92714403
Chromosome 1A	300	284	583	92745591	92745292
Chromosome 1A	252	1	252	92745843	92745592
Chromosome 1A	308	1	306	92803009	92802714
Chromosome 1A	249	337	584	92803396	92803150
Chromosome 1A	584	1	584	92908757	92909337
Chromosome 1A	590	1	584	92909515	92910080
Chromosome 1A	454	1	443	92910221	92910665
Chromosome 1A	228	25	252	93188910	93188683
Chromosome 1A	460	1	455	93189875	93189425
Chromosome 1A	301	284	584	93190315	93190016
Chromosome 1A	252	1	252	93190567	93190316
Chromosome 1A	294	284	577	93349507	93349218
Chromosome 1A	252	1	252	93349759	93349508
Chromosome 1A	228	25	252	93630924	93630700
Chromosome 1A	459	1	452	93631878	93631430
Chromosome 1A	581	1	580	93632595	93632019
Chromosome 1A	294	284	577	93719017	93718727
Chromosome 1A	252	1	252	93719267	93719018
Chromosome 1A	301	284	584	93719568	93719268
Chromosome 1A	228	25	252	93719779	93719569
Chromosome 1A	460	1	455	93720745	93720295
Chromosome 1A	252	1	251	93996630	93996881
Chromosome 1A	303	282	584	93996881	93997182
Chromosome 1A	308	1	307	93997322	93997626
Chromosome 1A	451	92	534	94139856	94139421
Chromosome 1A	162	284	445	94140015	94139854
Chromosome 1A	228	25	252	94140226	94140016
Chromosome 1A	460	1	455	94141195	94140744
Chromosome 1A	590	1	584	94141923	94141336
Chromosome 1A	252	1	248	94142658	94142407
Chromosome 1A	452	92	534	94169855	94169420
Chromosome 1A	162	284	445	94170014	94169853
Chromosome 1A	459	1	455	94171194	94170743
Chromosome 1A	589	1	584	94171921	94171335
Chromosome 1A	248	1	248	94172633	94172406
Chromosome 1A	585	1	584	94263898	94264480
Chromosome 1A	584	1	584	94320915	94321494
Chromosome 1A	460	1	455	94321635	94322086
Chromosome 1A	228	25	252	94322601	94322825
Chromosome 1A	536	1	534	94468589	94468083
Chromosome 1A	584	1	584	94469311	94468730
Chromosome 1A	228	25	252	94513581	94513357
Chromosome 1A	585	1	584	94515269	94514688
Chromosome 1A	527	1	527	94540914	94540413
Chromosome 1A	254	284	536	94541380	94541127
Chromosome 1A	252	1	252	94541632	94541381
Chromosome 1A	447	1	443	94557945	94558383
Chromosome 1A	225	25	249	94558912	94559110
Chromosome 1A	301	284	584	94559114	94559412
Chromosome 1A	585	1	584	94559591	94560160
Chromosome 1A	447	1	443	94560301	94560740
Chromosome 1A	583	1	577	94991688	94991118
Chromosome 1A	302	284	584	94992170	94991869
Chromosome 1A	252	1	252	94992422	94992171
Chromosome 1A	228	25	252	95122863	95122639
Chromosome 1A	584	1	584	95124518	95123937
Chromosome 1A	584	1	584	95269385	95268804
Chromosome 1A	458	1	455	95401469	95401031
Chromosome 1A	584	1	584	95402178	95401610
Chromosome 1A	301	284	584	95402655	95402355
Chromosome 1A	228	25	252	95402866	95402656
Chromosome 1A	584	1	584	95404563	95403983
Chromosome 1A	582	1	582	95489427	95489999
Chromosome 1A	183	1	182	95490141	95490314
Chromosome 1A	577	1	577	96248178	96248743
Chromosome 1A	581	1	581	96322103	96322682
Chromosome 1A	237	1	228	96322826	96323062
Chromosome 1A	566	20	584	96323770	96324333
Chromosome 1A	458	1	455	96324473	96324913
Chromosome 1A	294	284	577	96422309	96422017
Chromosome 1A	252	1	252	96422559	96422310
Chromosome 1A	490	95	584	96500590	96501077
Chromosome 1A	460	1	455	96501217	96501668
Chromosome 1A	453	1	443	96576163	96575718
Chromosome 1A	589	1	584	96576870	96576305
Chromosome 1A	301	284	584	96577343	96577048
Chromosome 1A	252	1	252	96577595	96577344
Chromosome 1A	252	1	252	96671150	96671401
Chromosome 1A	302	284	584	96671402	96671703
Chromosome 1A	528	1	523	96671882	96672407
Chromosome 1A	301	284	584	97072548	97072250
Chromosome 1A	228	25	252	97072776	97072549
Chromosome 1A	343	1	343	97074165	97073826
Chromosome 1A	582	1	582	97138266	97138840
Chromosome 1A	582	1	582	97168880	97169452
Chromosome 1A	457	1	454	97221036	97220597
Chromosome 1A	578	1	577	97221746	97221184
Chromosome 1A	301	284	584	97222222	97221925
Chromosome 1A	228	25	252	97222433	97222223
Chromosome 1A	460	1	455	97223396	97222946
Chromosome 1A	582	1	582	97818601	97819176
Chromosome 1A	311	1	307	97819319	97819622
Chromosome 1A	585	1	584	98371251	98371834
Chromosome 1A	458	1	455	98371974	98372425
Chromosome 1A	228	25	252	98372937	98373152
Chromosome 1A	528	1	523	98900934	98900408
Chromosome 1A	222	365	584	98901329	98901110
Chromosome 1A	249	4	252	98909607	98909359
Chromosome 1A	590	1	583	99087616	99087030
Chromosome 1A	302	284	584	99088095	99087795
Chromosome 1A	252	1	252	99088347	99088096
Chromosome 1A	535	1	529	99311789	99311290
Chromosome 1A	255	289	543	99312192	99311939
Chromosome 1A	252	1	252	99312449	99312198
Chromosome 1A	308	1	306	99667608	99667304
Chromosome 1A	196	389	584	99667940	99667746
Chromosome 1A	393	1	393	99672504	99672112
Chromosome 1A	301	284	584	99672973	99672686
Chromosome 1A	224	25	248	99673184	99672978
Chromosome 1A	458	1	455	99674118	99673668
Chromosome 1A	301	284	584	99701909	99701615
Chromosome 1A	461	1	455	99717166	99716712
Chromosome 1A	586	1	584	99717892	99717308
Chromosome 1A	308	1	306	100321938	100321636
Chromosome 1A	582	1	582	100322659	100322079
Chromosome 1A	577	1	577	100339828	100340363
Chromosome 1A	584	1	584	100363396	100363976
Chromosome 1A	362	1	356	100364154	100364507
Chromosome 1A	456	1	452	100560849	100561296
Chromosome 1A	228	25	252	100561817	100562026
Chromosome 1A	301	284	584	100562027	100562326
Chromosome 1A	252	1	252	100562506	100562754
Chromosome 1A	294	284	577	100562755	100563045
Chromosome 1A	89	497	584	100663622	100663536
Chromosome 1A	185	284	468	100663804	100663620
Chromosome 1A	228	25	252	100664031	100663805
Chromosome 1A	584	1	584	100665690	100665137
Chromosome 1A	459	1	455	100898932	100898481
Chromosome 1A	578	1	578	100899658	100899082
Chromosome 1A	302	1	300	100940018	100940310
Chromosome 1A	256	329	584	100940309	100940561
Chromosome 1A	584	1	577	101177501	101176920
Chromosome 1A	302	284	584	101177976	101177677
Chromosome 1A	252	1	252	101178228	101177977
Chromosome 1A	294	284	577	102461789	102461499
Chromosome 1A	252	1	252	102462039	102461790
Chromosome 1A	299	284	581	102462517	102462219
Chromosome 1A	446	1	443	102471241	102470803
Chromosome 1A	459	1	455	102691500	102691049
Chromosome 1A	583	1	583	102692221	102691641
Chromosome 1A	300	284	582	102692698	102692400
Chromosome 1A	252	1	252	102692950	102692699
Chromosome 1A	584	1	584	102768484	102769064
Chromosome 1A	446	1	443	102769204	102769643
Chromosome 1A	556	30	584	102770178	102770731
Chromosome 1A	456	1	451	102770874	102771314
Chromosome 1A	584	1	584	103051137	103050558
Chromosome 1A	301	284	584	103051613	103051313
Chromosome 1A	252	1	252	103051865	103051614
Chromosome 1A	445	1	443	103394357	103394787
Chromosome 1A	228	25	252	103395314	103395524
Chromosome 1A	301	284	584	103395525	103395825
Chromosome 1A	584	1	584	103410119	103410700
Chromosome 1A	308	1	306	103410836	103411140
Chromosome 1A	252	1	252	103652609	103652859
Chromosome 1A	297	284	580	103652860	103653156
Chromosome 1A	583	1	582	103653338	103653919
Chromosome 1A	460	1	455	103654063	103654514
Chromosome 1A	252	335	584	104067510	104067263
Chromosome 1A	584	1	584	104270936	104271516
Chromosome 1A	447	1	443	104271656	104272095
Chromosome 1A	561	25	584	104272618	104273178
Chromosome 1A	448	1	445	104273418	104273865
Chromosome 1A	454	92	534	104273863	104274298
Chromosome 1A	529	1	524	104389164	104389692
Chromosome 1A	584	1	584	104680927	104680347
Chromosome 1A	307	2	306	104806882	104806579
Chromosome 1A	584	1	584	104807600	104807021
Chromosome 1A	301	284	584	104808078	104807779
Chromosome 1A	228	25	252	104808289	104808079
Chromosome 1A	458	1	455	104809254	104808804
Chromosome 1A	294	284	577	104853059	104852769
Chromosome 1A	301	284	584	104853730	104853430
Chromosome 1A	228	25	252	104853941	104853731
Chromosome 1A	455	1	452	104854904	104854458
Chromosome 1A	252	1	252	104986229	104986480
Chromosome 1A	302	284	584	104986481	104986782
Chromosome 1A	584	1	577	104986960	104987537
Chromosome 1A	252	1	252	105889528	105889779
Chromosome 1A	301	284	584	105889780	105890078
Chromosome 1A	593	1	584	105890255	105890823
Chromosome 1A	453	1	443	105890964	105891408
Chromosome 1A	582	1	582	106128721	106129300
Chromosome 1A	590	1	584	106129480	106130046
Chromosome 1A	453	1	443	106130188	106130626
Chromosome 1A	467	68	534	107057731	107057282
Chromosome 1A	301	284	584	107058179	107057882
Chromosome 1A	225	28	252	107058404	107058180
Chromosome 1A	586	1	584	107060069	107059486
Chromosome 1A	457	1	455	107237774	107237334
Chromosome 1A	560	26	584	107238472	107237915
Chromosome 1A	246	337	581	107239840	107239595
Chromosome 1A	225	28	252	107359160	107358939
Chromosome 1A	301	284	584	107360262	107359963
Chromosome 1A	252	1	252	107360514	107360263
Chromosome 1A	469	1	469	107455624	107455160
Chromosome 1A	587	1	584	107456384	107455802
Chromosome 1A	252	1	252	107472759	107473010
Chromosome 1A	294	284	577	107473011	107473304
Chromosome 1A	578	1	577	107473488	107474063
Chromosome 1A	449	10	455	107550463	107550032
Chromosome 1A	585	1	584	107551150	107550581
Chromosome 1A	301	284	584	107551629	107551329
Chromosome 1A	228	25	252	107551840	107551630
Chromosome 1A	458	1	455	107552806	107552355
Chromosome 1A	584	1	584	107553529	107552947
Chromosome 1A	584	1	584	107821065	107821647
Chromosome 1A	447	1	443	107821789	107822228
Chromosome 1A	228	25	252	107822753	107822963
Chromosome 1A	299	284	582	107822964	107823262
Chromosome 1A	585	1	584	107823443	107824013
Chromosome 1A	584	1	584	108131200	108131780
Chromosome 1A	560	25	584	108132887	108133445
Chromosome 1A	252	1	252	108583969	108584220
Chromosome 1A	302	284	584	108584221	108584520
Chromosome 1A	584	1	577	108584699	108585280
Chromosome 1A	452	92	534	108765779	108765344
Chromosome 1A	446	1	445	108766222	108765777
Chromosome 1A	587	1	584	108767039	108766459
Chromosome 1A	584	1	584	108767755	108767179
Chromosome 1A	252	1	252	109224959	109225210
Chromosome 1A	300	284	582	109225211	109225508
Chromosome 1A	528	1	523	109225629	109226155
Chromosome 1A	252	1	252	109273421	109273672
Chromosome 1A	294	284	577	109273673	109273965
Chromosome 1A	295	284	577	109597431	109597720
Chromosome 1A	577	1	577	109955320	109955885
Chromosome 1A	584	1	584	110578899	110579478
Chromosome 1A	227	357	583	110579874	110580099
Chromosome 1A	456	1	451	110580241	110580681
Chromosome 1A	404	181	584	110666051	110666450
Chromosome 1A	228	25	252	110667555	110667755
Chromosome 1A	584	1	584	111040992	111041573
Chromosome 1A	308	1	306	111041712	111042016
Chromosome 1A	470	1	469	111716344	111715877
Chromosome 1A	301	284	584	111716822	111716523
Chromosome 1A	252	1	252	111717074	111716823
Chromosome 1A	301	284	584	111717550	111717251
Chromosome 1A	252	1	252	111717802	111717551
Chromosome 1A	584	1	584	111816362	111816940
Chromosome 1A	228	25	252	111818029	111818256
Chromosome 1A	301	284	584	111818257	111818555
Chromosome 1A	481	54	534	111818693	111819156
Chromosome 1A	107	1	107	112017417	112017311
Chromosome 1A	301	284	584	112017895	112017597
Chromosome 1A	253	1	252	112018148	112017896
Chromosome 1A	228	25	252	112659816	112660043
Chromosome 1A	301	284	584	112660044	112660343
Chromosome 1A	585	1	584	112660521	112661088
Chromosome 1A	458	1	455	112661229	112661669
Chromosome 1A	252	1	252	112849472	112849723
Chromosome 1A	301	284	584	112849724	112850023
Chromosome 1A	590	1	584	112850202	112850768
Chromosome 1A	452	1	442	112850910	112851354
Chromosome 1A	456	1	455	112882659	112882229
Chromosome 1A	585	1	584	112883365	112882799
Chromosome 1A	298	284	581	112883839	112883544
Chromosome 1A	228	25	252	112884067	112883840
Chromosome 1A	305	1	305	112884981	112884682
Chromosome 1A	584	1	584	112982598	112983180
Chromosome 1A	584	1	577	113115273	113114692
Chromosome 1A	586	1	584	113116034	113115451
Chromosome 1A	584	1	577	113223255	113222675
Chromosome 1A	590	1	584	113224019	113223432
Chromosome 1A	585	1	584	113224779	113224196
Chromosome 1A	132	25	156	113299039	113298908
Chromosome 1A	458	1	455	113300005	113299555
Chromosome 1A	587	1	584	113372325	113372909
Chromosome 1A	404	42	443	113613629	113613229
Chromosome 1A	578	1	577	113961217	113960653
Chromosome 1A	578	1	577	114490331	114489755
Chromosome 1A	301	284	584	114490808	114490509
Chromosome 1A	116	137	252	114490924	114490809
Chromosome 1A	141	1	141	114499755	114499615
Chromosome 1A	457	1	455	114648747	114648307
Chromosome 1A	581	1	578	114649458	114648895
Chromosome 1A	301	284	584	114649937	114649637
Chromosome 1A	228	25	252	114650165	114649938
Chromosome 1A	308	1	306	114928897	114928593
Chromosome 1A	584	1	584	114929618	114929035
Chromosome 1A	301	284	584	114930095	114929796
Chromosome 1A	228	25	252	114930306	114930096
Chromosome 1A	457	2	455	114931271	114930822
Chromosome 1A	584	1	584	115051144	115051725
Chromosome 1A	217	25	241	115060529	115060745
Chromosome 1A	314	237	549	115064541	115064852
Chromosome 1A	271	1	271	115227678	115227946
Chromosome 1A	132	77	208	115227941	115228072
Chromosome 1A	222	25	246	115228790	115229011
Chromosome 1A	301	284	584	115229018	115229318
Chromosome 1A	99	1	99	115229496	115229592
Chromosome 1A	585	3	584	115326780	115326200
Chromosome 1A	563	23	577	115445405	115445942
Chromosome 1A	452	1	443	115446088	115446533
Chromosome 1A	446	1	443	115822004	115822442
Chromosome 1A	229	25	252	115822968	115823178
Chromosome 1A	301	284	584	115823179	115823478
Chromosome 1A	584	1	584	115823656	115824219
Chromosome 1A	309	1	306	115824355	115824659
Chromosome 1A	457	1	455	115999445	115999005
Chromosome 1A	585	1	584	116000154	115999585
Chromosome 1A	301	284	584	116000637	116000337
Chromosome 1A	228	25	252	116000848	116000638
Chromosome 1A	448	1	443	116001813	116001374
Chromosome 1A	584	1	584	116086843	116087421
Chromosome 1A	577	1	577	116087549	116088124
Chromosome 1A	584	1	584	116098830	116099412
Chromosome 1A	460	1	455	116099553	116100003
Chromosome 1A	228	25	252	116100518	116100742
Chromosome 1A	471	1	469	116891315	116890848
Chromosome 1A	296	284	579	116891793	116891498
Chromosome 1A	252	1	252	116892045	116891794
Chromosome 1A	299	284	582	116892527	116892229
Chromosome 1A	252	1	252	116892779	116892528
Chromosome 1A	446	1	443	117099535	117099973
Chromosome 1A	228	25	252	117100496	117100706
Chromosome 1A	299	284	582	117100707	117101003
Chromosome 1A	252	1	252	117101186	117101435
Chromosome 1A	294	284	577	117101436	117101725
Chromosome 1A	228	25	252	117233406	117233183
Chromosome 1A	459	1	455	117234372	117233921
Chromosome 1A	510	1	510	117235009	117234502
Chromosome 1A	577	1	577	117297470	117296897
Chromosome 1A	299	284	582	117297941	117297643
Chromosome 1A	252	1	252	117298193	117297942
Chromosome 1A	252	1	252	117348920	117349171
Chromosome 1A	299	284	582	117349172	117349470
Chromosome 1A	578	1	577	117349653	117350220
Chromosome 1A	294	284	577	117847001	117846711
Chromosome 1A	252	1	252	117847253	117847002
Chromosome 1A	301	284	584	117847730	117847430
Chromosome 1A	224	27	250	117847939	117847733
Chromosome 1A	459	1	455	117848908	117848458
Chromosome 1A	528	1	523	117868714	117868218
Chromosome 1A	304	284	584	117869193	117868891
Chromosome 1A	248	1	248	117869445	117869198
Chromosome 1A	582	1	582	117960772	117961352
Chromosome 1A	584	1	581	117961496	117962072
Chromosome 1A	403	1	402	117962309	117962711
Chromosome 1A	457	1	455	118032569	118032129
Chromosome 1A	585	1	584	118033278	118032709
Chromosome 1A	305	280	584	118033760	118033456
Chromosome 1A	228	25	252	118033967	118033757
Chromosome 1A	458	1	455	118034932	118034481
Chromosome 1A	584	1	584	118035654	118035072
Chromosome 1A	584	1	584	118360658	118361238
Chromosome 1A	446	1	443	118361379	118361818
Chromosome 1A	228	25	252	118362345	118362572
Chromosome 1A	301	284	584	118362573	118362869
Chromosome 1A	528	1	523	118444616	118445143
Chromosome 1A	584	1	584	118569963	118570546
Chromosome 1A	308	1	306	118570685	118570989
Chromosome 1A	361	92	451	118759700	118759354
Chromosome 1A	446	1	445	118760130	118759698
Chromosome 1A	588	1	584	118760946	118760366
Chromosome 1A	584	1	584	118761667	118761086
Chromosome 1A	584	1	584	119046305	119046885
Chromosome 1A	292	1	291	119047028	119047317
Chromosome 1A	454	92	534	119690336	119689901
Chromosome 1A	446	1	445	119690779	119690334
Chromosome 1A	561	25	584	119691575	119691016
Chromosome 1A	386	72	452	119692355	119691979
Chromosome 1A	90	1	89	119700795	119700706
Chromosome 1A	584	1	584	119701516	119700935
Chromosome 1A	579	1	579	119725005	119725580
Chromosome 1A	459	1	454	119725725	119726166
Chromosome 1A	228	25	252	119726675	119726898
Chromosome 1A	579	1	579	119758161	119758736
Chromosome 1A	459	1	454	119758881	119759322
Chromosome 1A	90	1	89	119771748	119771659
Chromosome 1A	578	1	578	119772468	119771893
Chromosome 1A	577	3	579	119795118	119795691
Chromosome 1A	459	1	454	119795836	119796277
Chromosome 1A	228	25	252	119796797	119797021
Chromosome 1A	252	1	252	119871007	119871249
Chromosome 1A	301	284	584	119871250	119871550
Chromosome 1A	106	1	106	119871728	119871833
Chromosome 1A	225	28	252	120505663	120505442
Chromosome 1A	459	1	455	120506630	120506181
Chromosome 1A	584	1	584	120507351	120506771
Chromosome 1A	361	92	451	121155469	121155124
Chromosome 1A	446	1	445	121155912	121155467
Chromosome 1A	561	25	584	121156706	121156149
Chromosome 1A	583	1	581	121158343	121157767
Chromosome 1A	584	1	584	121337444	121338027
Chromosome 1A	446	1	443	121421251	121421689
Chromosome 1A	228	25	252	121422214	121422424
Chromosome 1A	301	284	584	121422425	121422725
Chromosome 1A	584	1	584	121422908	121423486
Chromosome 1A	590	1	584	121423662	121424202
Chromosome 1A	453	1	443	121424344	121424789
Chromosome 1A	228	25	252	121699084	121698860
Chromosome 1A	458	1	453	121700048	121699599
Chromosome 1A	584	1	584	121700767	121700188
Chromosome 1A	585	1	584	121780509	121779925
Chromosome 1A	592	1	584	121994092	121994678
Chromosome 1A	562	23	584	122413380	122412819
Chromosome 1A	460	1	455	122414357	122413907
Chromosome 1A	584	1	584	122415079	122414498
Chromosome 1A	586	1	584	122431722	122432304
Chromosome 1A	462	1	455	122432443	122432897
Chromosome 1A	580	1	577	122664536	122665082
Chromosome 1A	228	25	252	123008868	123009095
Chromosome 1A	301	284	584	123009096	123009396
Chromosome 1A	458	1	458	123009574	123010030
Chromosome 1A	99	486	584	123011780	123011875
Chromosome 1A	456	1	454	123012016	123012455
Chromosome 1A	585	1	583	123166374	123165806
Chromosome 1A	252	1	252	123231094	123231345
Chromosome 1A	301	284	584	123231346	123231644
Chromosome 1A	577	1	577	123231825	123232399
Chromosome 1A	528	1	527	123332371	123332896
Chromosome 1A	519	25	542	123333709	123334224
Chromosome 1A	584	1	584	123466242	123466823
Chromosome 1A	459	1	455	123466964	123467415
Chromosome 1A	227	25	251	123467930	123468153
Chromosome 1A	584	1	584	123927811	123928391
Chromosome 1A	228	25	252	123929498	123929722
Chromosome 1A	577	1	577	124346926	124346362
Chromosome 1A	236	18	252	124359753	124359986
Chromosome 1A	299	284	582	124359987	124360285
Chromosome 1A	252	1	252	124360467	124360718
Chromosome 1A	301	284	584	124360719	124361018
Chromosome 1A	470	1	469	124361199	124361666
Chromosome 1A	296	284	577	124469139	124468847
Chromosome 1A	252	1	252	124469390	124469140
Chromosome 1A	71	284	354	124554229	124554160
Chromosome 1A	252	1	252	124554464	124554230
Chromosome 1A	242	1	242	124577011	124577252
Chromosome 1A	302	284	584	124577263	124577563
Chromosome 1A	526	1	521	124577735	124578259
Chromosome 1A	584	1	584	124730927	124731507
Chromosome 1A	459	1	455	124731649	124732100
Chromosome 1A	565	20	584	124763158	124763721
Chromosome 1A	584	1	584	124814276	124814831
Chromosome 1A	457	1	455	124814972	124815405
Chromosome 1A	228	25	252	124815916	124816143
Chromosome 1A	301	284	584	124816144	124816442
Chromosome 1A	481	54	534	124816579	124817042
Chromosome 1A	446	1	443	124918428	124918866
Chromosome 1A	228	25	252	124919393	124919603
Chromosome 1A	301	284	584	124919604	124919904
Chromosome 1A	580	1	579	124920025	124920590
Chromosome 1A	458	1	455	124920736	124921176
Chromosome 1A	581	1	581	125159036	125159614
Chromosome 1A	458	1	455	125159757	125160208
Chromosome 1A	228	25	252	125160724	125160948
Chromosome 1A	528	1	523	125558229	125557703
Chromosome 1A	302	284	584	125558707	125558407
Chromosome 1A	252	1	252	125558959	125558708
Chromosome 1A	446	1	443	125620838	125621276
Chromosome 1A	228	25	252	125623547	125623774
Chromosome 1A	301	284	584	125623775	125624071
Chromosome 1A	586	1	584	125624249	125624817
Chromosome 1A	458	1	455	125624957	125625397
Chromosome 1A	79	506	584	125666983	125666905
Chromosome 1A	229	284	512	125667934	125667706
Chromosome 1A	253	1	252	125668186	125667935
Chromosome 1A	452	1	443	125777057	125776613
Chromosome 1A	590	1	584	125777764	125777199
Chromosome 1A	584	1	584	125778522	125777942
Chromosome 1A	579	1	579	125887033	125887608
Chromosome 1A	248	1	248	125948885	125949123
Chromosome 1A	301	284	584	125949128	125949427
Chromosome 1A	396	1	396	125949603	125949996
Chromosome 1A	452	1	443	126015368	126014923
Chromosome 1A	590	1	584	126016077	126015511
Chromosome 1A	584	1	584	126016836	126016256
Chromosome 1A	468	2	469	126126773	126126307
Chromosome 1A	301	284	584	126127253	126126954
Chromosome 1A	252	1	252	126127505	126127254
Chromosome 1A	447	1	443	126186966	126187404
Chromosome 1A	228	25	252	126187932	126188159
Chromosome 1A	301	284	584	126188160	126188460
Chromosome 1A	585	1	584	126188581	126189150
Chromosome 1A	446	1	443	126189291	126189718
Chromosome 1A	581	1	581	126249638	126250214
Chromosome 1A	590	1	584	126250393	126250958
Chromosome 1A	454	1	443	126251098	126251543
Chromosome 1A	581	1	581	126262541	126263120
Chromosome 1A	228	25	252	126264230	126264454
Chromosome 1A	481	54	534	126411668	126411206
Chromosome 1A	299	284	582	126412103	126411807
Chromosome 1A	228	25	252	126412331	126412104
Chromosome 1A	579	1	579	126414006	126413431
Chromosome 1A	222	357	578	126680564	126680783
Chromosome 1A	543	1	534	126680931	126681457
Chromosome 1A	549	1	547	127509118	127509665
Chromosome 1A	581	1	580	127629863	127630441
Chromosome 1A	457	1	454	127630582	127631032
Chromosome 1A	561	25	584	127640273	127640831
Chromosome 1A	446	1	443	127705002	127705440
Chromosome 1A	228	25	252	127705943	127706153
Chromosome 1A	309	1	306	127706300	127706603
Chromosome 1A	321	1	321	127787621	127787940
Chromosome 1A	231	354	584	127787938	127788166
Chromosome 1A	459	1	455	127788307	127788758
Chromosome 1A	561	25	584	127789271	127789830
Chromosome 1A	446	1	445	127790066	127790510
Chromosome 1A	454	92	534	127790508	127790943
Chromosome 1A	581	1	581	127814651	127815227
Chromosome 1A	448	1	444	127815370	127815810
Chromosome 1A	228	25	252	127816325	127816552
Chromosome 1A	301	284	584	127816553	127816851
Chromosome 1A	481	54	534	127816988	127817447
Chromosome 1A	228	25	252	128168050	128167840
Chromosome 1A	460	1	455	128169016	128168565
Chromosome 1A	586	1	584	128169741	128169157
Chromosome 1A	160	1	160	128528485	128528644
Chromosome 1A	228	25	252	128529415	128529625
Chromosome 1A	300	284	583	128529626	128529925
Chromosome 1A	252	1	252	128530105	128530356
Chromosome 1A	294	284	577	128530357	128530647
Chromosome 1A	301	284	581	128694127	128694412
Chromosome 1A	211	261	469	128694691	128694898
Chromosome 1A	252	1	252	128815453	128815703
Chromosome 1A	300	284	582	128815704	128816003
Chromosome 1A	578	6	576	128816159	128816733
Chromosome 1A	230	23	252	129162191	129161962
Chromosome 1A	460	1	455	129163143	129162694
Chromosome 1A	584	1	584	129163866	129163284
Chromosome 1A	228	25	252	129598602	129598378
Chromosome 1A	578	1	578	129600289	129599714
Chromosome 1A	577	1	577	129625469	129626034
Chromosome 1A	252	1	252	129643116	129643366
Chromosome 1A	301	284	584	129643367	129643666
Chromosome 1A	471	1	469	129643846	129644313
Chromosome 1A	446	1	443	129858733	129858305
Chromosome 1A	585	1	584	129859440	129858871
Chromosome 1A	301	284	584	129859917	129859618
Chromosome 1A	228	25	252	129860145	129859918
Chromosome 1A	582	1	582	130243644	130244224
Chromosome 1A	459	1	455	130244367	130244816
Chromosome 1A	228	25	252	130245330	130245554
Chromosome 1A	301	284	584	130664566	130664268
Chromosome 1A	252	1	252	130664818	130664567
Chromosome 1A	583	1	582	131380347	131379769
Chromosome 1A	153	1	153	131654292	131654444
Chromosome 1A	76	177	252	131654436	131654511
Chromosome 1A	302	284	584	131654512	131654812
Chromosome 1A	589	1	581	131654990	131655577
Chromosome 1A	584	1	577	131655756	131656336
Chromosome 1A	302	1	300	131858666	131858966
Chromosome 1A	247	329	574	131858965	131859210
Chromosome 1A	556	23	577	131863538	131864090
Chromosome 1A	560	23	582	131909975	131909416
Chromosome 1A	459	1	456	131910954	131910503
Chromosome 1A	584	1	584	131911675	131911095
Chromosome 1A	544	41	584	132020243	132020784
Chromosome 1A	460	1	455	132020925	132021376
Chromosome 1A	211	25	235	132021892	132022102
Chromosome 1A	301	284	584	132022120	132022417
Chromosome 1A	446	1	443	132073216	132072787
Chromosome 1A	302	284	584	132073643	132073357
Chromosome 1A	228	25	252	132073854	132073644
Chromosome 1A	457	1	455	132074765	132074315
Chromosome 1A	252	1	252	132337456	132337707
Chromosome 1A	296	284	577	132337708	132337999
Chromosome 1A	525	1	520	132356172	132356696
Chromosome 1A	252	1	252	132480405	132480655
Chromosome 1A	301	284	584	132480656	132480952
Chromosome 1A	481	54	534	132481089	132481552
Chromosome 1A	559	26	584	133466729	133466172
Chromosome 1A	584	1	584	133468417	133467835
Chromosome 1A	301	284	584	133468891	133468593
Chromosome 1A	252	1	252	133469134	133468892
Chromosome 1A	584	1	584	133827198	133827781
Chromosome 1A	252	1	252	134096407	134096658
Chromosome 1A	302	284	584	134096659	134096959
Chromosome 1A	577	1	577	134097135	134097709
Chromosome 1A	582	1	582	134285882	134285301
Chromosome 1A	252	1	252	135100592	135100843
Chromosome 1A	301	284	584	135100844	135101142
Chromosome 1A	582	1	581	135101324	135101903
Chromosome 1A	207	1	206	135102045	135102251
Chromosome 1A	584	1	584	135386358	135386940
Chromosome 1A	252	1	252	135731536	135731787
Chromosome 1A	207	372	577	135731853	135732055
Chromosome 1A	535	1	534	136038133	136037615
Chromosome 1A	301	284	584	136038572	136038273
Chromosome 1A	230	2	231	136038810	136038581
Chromosome 1A	454	1	443	136283883	136283438
Chromosome 1A	590	1	584	136284530	136283965
Chromosome 1A	301	284	584	136285005	136284708
Chromosome 1A	252	1	252	136285257	136285006
Chromosome 1A	451	134	584	136507317	136506867
Chromosome 1A	138	1	138	136537179	136537042
Chromosome 1A	394	94	484	137085213	137084838
Chromosome 1A	444	1	443	137085658	137085215
Chromosome 1A	586	1	584	137086471	137085893
Chromosome 1A	586	1	584	137087196	137086612
Chromosome 1A	577	1	577	137440477	137439912
Chromosome 1A	577	1	577	137474257	137473693
Chromosome 1A	446	1	443	138067270	138067708
Chromosome 1A	228	25	252	138068234	138068444
Chromosome 1A	301	284	584	138068445	138068744
Chromosome 1A	584	1	584	138068929	138069509
Chromosome 1A	590	1	584	138069687	138070252
Chromosome 1A	302	284	584	138281247	138280948
Chromosome 1A	252	1	252	138281482	138281248
Chromosome 1A	577	1	577	138312843	138313408
Chromosome 1A	224	29	252	138458313	138458536
Chromosome 1A	301	284	584	138458537	138458837
Chromosome 1A	578	1	577	138459016	138459592
Chromosome 1A	578	1	577	138544032	138543467
Chromosome 1A	584	1	584	138841032	138840452
Chromosome 1A	458	1	455	139182043	139181603
Chromosome 1A	585	1	584	139182752	139182183
Chromosome 1A	301	284	584	139183232	139182933
Chromosome 1A	228	25	252	139183460	139183233
Chromosome 1A	458	1	455	139643646	139643206
Chromosome 1A	580	1	579	139644353	139643790
Chromosome 1A	299	284	582	139644832	139644535
Chromosome 1A	30	223	252	139644862	139644833
Chromosome 1A	166	25	190	139651605	139651440
Chromosome 1A	309	1	306	139720826	139720522
Chromosome 1A	584	1	584	139721547	139720967
Chromosome 1A	576	1	576	140127215	140127789
Chromosome 1A	584	1	577	140230343	140229762
Chromosome 1A	302	284	584	140230824	140230524
Chromosome 1A	252	1	252	140231076	140230825
Chromosome 1A	252	1	252	140490648	140490899
Chromosome 1A	301	284	584	140490900	140491198
Chromosome 1A	442	3	443	140491337	140491764
Chromosome 1A	584	1	584	140608538	140609120
Chromosome 1A	529	1	523	140649208	140648688
Chromosome 1A	301	284	584	140649684	140649385
Chromosome 1A	252	1	252	140649936	140649685
Chromosome 1A	104	4	107	140830696	140830595
Chromosome 1A	301	284	584	140831170	140830870
Chromosome 1A	228	25	252	140831398	140831171
Chromosome 1A	585	1	584	140834417	140833835
Chromosome 1A	586	1	584	141336579	141337163
Chromosome 1A	265	314	578	141337921	141338183
Chromosome 1A	577	1	577	141543115	141542542
Chromosome 1A	299	287	584	141543590	141543293
Chromosome 1A	252	1	252	141543844	141543594
Chromosome 1A	458	1	455	141846907	141846466
Chromosome 1A	300	284	583	141847346	141847048
Chromosome 1A	252	1	252	141847598	141847347
Chromosome 1A	584	1	584	142126687	142127267
Chromosome 1A	459	1	455	142127408	142127859
Chromosome 1A	211	25	235	142128375	142128585
Chromosome 1A	291	294	584	142128577	142128864
Chromosome 1A	419	116	534	142129036	142129437
Chromosome 1A	227	25	251	142685447	142685224
Chromosome 1A	461	1	455	142686157	142685706
Chromosome 1A	578	1	578	142686878	142686303
Chromosome 1A	252	1	252	142754935	142755186
Chromosome 1A	584	1	584	142788589	142789171
Chromosome 1A	252	1	252	142818879	142819130
Chromosome 1A	295	288	582	142819135	142819428
Chromosome 1A	577	1	577	142819621	142820176
Chromosome 1A	557	1	557	142940039	142939486
Chromosome 1A	454	1	443	143207806	143207361
Chromosome 1A	590	1	584	143208513	143207947
Chromosome 1A	586	1	584	143209272	143208690
Chromosome 1A	301	284	584	143209754	143209454
Chromosome 1A	228	25	252	143209965	143209755
Chromosome 1A	457	1	455	143210929	143210480
Chromosome 1A	577	1	577	143330467	143331031
Chromosome 1A	456	92	534	143426485	143426050
Chromosome 1A	446	1	445	143426928	143426483
Chromosome 1A	588	1	584	143427745	143427165
Chromosome 1A	584	1	584	143434618	143434037
Chromosome 1A	446	1	443	143670952	143671390
Chromosome 1A	228	25	252	143674810	143675019
Chromosome 1A	299	284	582	143675020	143675318
Chromosome 1A	585	1	584	143675498	143676081
Chromosome 1A	308	1	306	143676219	143676523
Chromosome 1A	585	1	584	143867470	143868052
Chromosome 1A	587	1	584	143868193	143868773
Chromosome 1A	446	1	445	143869009	143869453
Chromosome 1A	361	92	451	143869451	143869797
Chromosome 1A	28	507	534	143869859	143869886
Chromosome 1A	228	25	252	144577012	144577222
Chromosome 1A	301	284	584	144577223	144577522
Chromosome 1A	584	1	584	144577701	144578283
Chromosome 1A	557	28	584	144868500	144867945
Chromosome 1A	458	1	455	144869463	144869012
Chromosome 1A	584	1	584	144870185	144869603
Chromosome 1A	528	1	523	145081272	145080746
Chromosome 1A	300	284	582	145081748	145081450
Chromosome 1A	252	1	252	145082000	145081749
Chromosome 1A	480	55	534	145162765	145162303
Chromosome 1A	301	284	584	145163201	145162904
Chromosome 1A	229	25	252	145163412	145163202
Chromosome 1A	459	1	455	145164379	145163928
Chromosome 1A	584	1	584	145165100	145164520
Chromosome 1A	470	1	469	145233288	145232821
Chromosome 1A	301	284	584	145233767	145233467
Chromosome 1A	252	1	252	145234019	145233768
Chromosome 1A	252	1	252	145334188	145334439
Chromosome 1A	301	284	584	145334440	145334740
Chromosome 1A	580	1	577	145334916	145335493
Chromosome 1A	252	1	252	145475984	145476235
Chromosome 1A	302	284	584	145476236	145476535
Chromosome 1A	582	1	582	145495116	145495696
Chromosome 1A	308	2	306	145495835	145496138
Chromosome 1A	228	25	252	145533809	145534036
Chromosome 1A	301	284	584	145534037	145534337
Chromosome 1A	585	1	584	145534516	145535085
Chromosome 1A	458	1	455	145535226	145535666
Chromosome 1A	584	1	584	146005853	146005272
Chromosome 1A	469	1	469	146078788	146078322
Chromosome 1A	301	284	584	146079267	146078967
Chromosome 1A	252	1	252	146079519	146079268
Chromosome 1A	228	25	252	147019249	147019025
Chromosome 1A	458	1	455	147020218	147019767
Chromosome 1A	586	1	584	147020942	147020359
Chromosome 1A	302	1	300	147071745	147072045
Chromosome 1A	232	329	560	147072044	147072275
Chromosome 1A	253	1	252	147756319	147756067
Chromosome 1A	295	288	582	147756754	147756461
Chromosome 1A	253	1	253	147757010	147756758
Chromosome 1A	396	1	396	147871982	147872375
Chromosome 1A	186	392	577	147880233	147880417
Chromosome 1A	165	284	448	148040901	148040737
Chromosome 1A	292	284	575	148041616	148041325
Chromosome 1A	228	25	252	148041827	148041617
Chromosome 1A	458	1	455	148042791	148042341
Chromosome 1A	165	284	448	148049943	148049779
Chromosome 1A	301	284	584	148050674	148050374
Chromosome 1A	228	25	252	148050885	148050675
Chromosome 1A	458	1	455	148051850	148051400
Chromosome 1A	577	1	577	148144909	148145483
Chromosome 1A	358	94	451	148481120	148480776
Chromosome 1A	444	1	443	148481565	148481122
Chromosome 1A	550	27	575	148482363	148481814
Chromosome 1A	585	1	584	148484049	148483469
Chromosome 1A	289	1	288	148788353	148788627
Chromosome 1A	583	1	582	148848069	148848650
Chromosome 1A	228	25	252	148849756	148849980
Chromosome 1A	583	1	582	149188999	149188418
Chromosome 1A	524	25	547	149620246	149619723
Chromosome 1A	584	1	584	149621930	149621351
Chromosome 1A	590	1	584	149872200	149872789
Chromosome 1A	584	1	584	149923674	149924256
Chromosome 1A	587	1	584	149924397	149924977
Chromosome 1A	446	1	445	149925214	149925659
Chromosome 1A	454	92	534	149925657	149926092
Chromosome 1A	254	1	252	150223312	150223060
Chromosome 1A	562	23	584	150224014	150223455
Chromosome 1A	458	1	455	150224998	150224548
Chromosome 1A	584	1	584	150225721	150225140
Chromosome 1A	446	1	443	150943969	150944407
Chromosome 1A	228	25	252	150944930	150945140
Chromosome 1A	301	284	584	150945141	150945439
Chromosome 1A	585	1	584	150945619	150946201
Chromosome 1A	308	1	306	150946339	150946643
Chromosome 1A	263	272	534	151258008	151257747
Chromosome 1A	413	1	410	151258397	151258000
Chromosome 1A	297	284	580	151258837	151258542
Chromosome 1A	252	1	252	151259089	151258838
Chromosome 1A	458	1	455	151306727	151306290
Chromosome 1A	584	1	584	151307447	151306866
Chromosome 1A	294	284	577	151364910	151364620
Chromosome 1A	252	1	252	151365162	151364911
Chromosome 1A	301	284	584	151365640	151365341
Chromosome 1A	227	26	252	151365850	151365641
Chromosome 1A	396	1	393	151400953	151400565
Chromosome 1A	584	1	584	151740242	151740807
Chromosome 1A	228	25	252	151746091	151746315
Chromosome 1A	577	1	577	152101468	152102000
Chromosome 1A	250	329	577	152527902	152528150
Chromosome 1A	237	341	577	153314496	153314731
Chromosome 1A	252	1	252	153508932	153509183
Chromosome 1A	298	284	581	153509184	153509479
Chromosome 1A	590	1	584	153509658	153510224
Chromosome 1A	452	1	443	153510365	153510810
Chromosome 1A	584	1	584	153745199	153745779
Chromosome 1A	419	41	455	153745941	153746349
Chromosome 1A	228	25	252	153746864	153747091
Chromosome 1A	301	284	584	153747092	153747390
Chromosome 1A	252	1	252	154135850	154136101
Chromosome 1A	302	284	584	154136102	154136403
Chromosome 1A	530	1	524	154136583	154137111
Chromosome 1A	580	1	577	154568105	154568674
Chromosome 1A	460	1	455	154568821	154569272
Chromosome 1A	228	25	252	154569786	154570010
Chromosome 1A	588	1	582	155051948	155051389
Chromosome 1A	301	284	584	155052423	155052126
Chromosome 1A	252	1	252	155052675	155052424
Chromosome 1A	457	1	454	155129185	155128746
Chromosome 1A	585	1	584	155129893	155129325
Chromosome 1A	298	285	582	155130367	155130075
Chromosome 1A	228	25	251	155130597	155130370
Chromosome 1A	458	1	455	155131567	155131116
Chromosome 1A	422	31	443	156484324	156483910
Chromosome 1A	570	21	584	156485015	156484471
Chromosome 1A	453	1	443	156517529	156517084
Chromosome 1A	590	1	584	156518234	156517669
Chromosome 1A	585	1	584	156518991	156518411
Chromosome 1A	299	284	582	156519468	156519171
Chromosome 1A	228	25	252	156519679	156519469
Chromosome 1A	458	1	455	156520642	156520193
Chromosome 1A	454	92	534	156588406	156587971
Chromosome 1A	446	1	445	156588849	156588404
Chromosome 1A	146	439	584	156589231	156589086
Chromosome 1A	486	99	584	156598907	156598423
Chromosome 1A	103	1	103	156606888	156606786
Chromosome 1A	470	1	469	157398165	157397698
Chromosome 1A	301	284	584	157398642	157398342
Chromosome 1A	252	1	252	157398893	157398643
Chromosome 1A	583	1	583	157410444	157411024
Chromosome 1A	77	507	583	157411602	157411676
Chromosome 1A	518	70	584	157411842	157412342
Chromosome 1A	584	1	584	157493298	157493879
Chromosome 1A	303	282	584	157495194	157495495
Chromosome 1A	585	1	584	157495674	157496243
Chromosome 1A	458	1	455	157496384	157496824
Chromosome 1A	587	1	584	157693520	157692936
Chromosome 1A	587	1	584	158069277	158069861
Chromosome 1A	467	1	466	158070041	158070505
Chromosome 1A	585	1	584	158168536	158169117
Chromosome 1A	459	1	455	158169259	158169710
Chromosome 1A	559	25	582	158170225	158170782
Chromosome 1A	446	1	445	158171019	158171464
Chromosome 1A	454	92	534	158171462	158171897
Chromosome 1A	584	1	584	158272738	158273318
Chromosome 1A	447	1	443	158273459	158273898
Chromosome 1A	561	25	584	158274425	158274984
Chromosome 1A	446	1	445	158275221	158275666
Chromosome 1A	453	92	534	158275664	158276099
Chromosome 1A	585	1	584	158588694	158589278
Chromosome 1A	310	1	306	158589417	158589721
Chromosome 1A	455	1	451	158859839	158859400
Chromosome 1A	433	153	583	158860410	158859980
Chromosome 1A	157	1	157	158864784	158864628
Chromosome 1A	252	1	252	158913940	158914191
Chromosome 1A	301	284	584	158914192	158914488
Chromosome 1A	576	1	576	158914667	158915240
Chromosome 1A	578	1	578	158960981	158961555
Chromosome 1A	446	1	443	158961701	158962117
Chromosome 1A	552	25	575	158962661	158963212
Chromosome 1A	444	1	443	158963457	158963900
Chromosome 1A	451	94	534	158963902	158964335
Chromosome 1A	301	284	584	159168505	159168205
Chromosome 1A	250	3	252	159168755	159168506
Chromosome 1A	447	1	443	159207855	159208293
Chromosome 1A	228	25	252	159208821	159209047
Chromosome 1A	299	284	582	159209048	159209344
Chromosome 1A	579	1	577	159209526	159210102
Chromosome 1A	228	25	252	159924438	159924665
Chromosome 1A	301	284	584	159924666	159924965
Chromosome 1A	579	1	577	159925140	159925716
Chromosome 1A	247	2	246	160370737	160370979
Chromosome 1A	251	284	534	160370986	160371235
Chromosome 1A	562	23	584	160422879	160422340
Chromosome 1A	390	70	455	160423788	160423407
Chromosome 1A	584	1	584	160424558	160423977
Chromosome 1A	228	25	252	160681868	160681644
Chromosome 1A	461	1	455	160682834	160682383
Chromosome 1A	584	1	584	160683555	160682975
Chromosome 1A	228	25	252	161012040	161011838
Chromosome 1A	577	1	577	161013724	161013151
Chromosome 1A	539	1	537	161256601	161256063
Chromosome 1A	107	1	107	161385664	161385558
Chromosome 1A	578	1	578	161386417	161385843
Chromosome 1A	107	1	107	161406626	161406520
Chromosome 1A	580	1	579	161407380	161406803
Chromosome 1A	460	1	455	161736972	161736521
Chromosome 1A	584	1	584	161737695	161737113
Chromosome 1A	589	1	581	161938488	161939067
Chromosome 1A	307	1	305	162019033	162019339
Chromosome 1A	585	1	584	162209160	162209741
Chromosome 1A	368	1	365	162209878	162210233
Chromosome 1A	28	507	534	162210370	162210397
Chromosome 1A	585	1	584	162450572	162451152
Chromosome 1A	445	1	443	162451290	162451723
Chromosome 1A	280	285	563	162628560	162628839
Chromosome 1A	584	1	584	162628974	162629555
Chromosome 1A	582	3	584	162810904	162810327
Chromosome 1A	585	1	584	162988715	162989298
Chromosome 1A	459	1	455	162989441	162989892
Chromosome 1A	566	20	584	162990418	162990980
Chromosome 1A	577	1	577	163172131	163172705
Chromosome 1A	519	1	519	163220550	163221067
Chromosome 1A	584	1	577	163548349	163547768
Chromosome 1A	302	284	584	163548827	163548527
Chromosome 1A	252	1	252	163549079	163548828
Chromosome 1A	300	284	582	163825786	163826084
Chromosome 1A	584	1	584	163826264	163826846
Chromosome 1A	459	2	455	163826989	163827439
Chromosome 1A	231	27	257	163827956	163828186
Chromosome 1A	74	247	320	163828513	163828585
Chromosome 1A	454	1	443	164084857	164084413
Chromosome 1A	589	1	583	164085565	164085000
Chromosome 1A	585	1	584	164086323	164085742
Chromosome 1A	252	1	252	164360133	164360384
Chromosome 1A	301	284	584	164360385	164360684
Chromosome 1A	301	284	584	164361115	164361415
Chromosome 1A	468	1	468	164361598	164362046
Chromosome 1A	298	287	584	164433580	164433286
Chromosome 1A	577	1	577	164486730	164487306
Chromosome 1A	593	1	584	164487454	164488033
Chromosome 1A	584	1	584	164588808	164588240
Chromosome 1A	573	10	578	164751612	164751054
Chromosome 1A	584	1	584	164895481	164896060
Chromosome 1A	584	1	584	165262000	165262582
Chromosome 1A	460	1	455	165262723	165263174
Chromosome 1A	559	25	582	165263685	165264239
Chromosome 1A	458	1	455	165264381	165264831
Chromosome 1A	252	1	252	165615620	165615870
Chromosome 1A	289	289	577	165615871	165616159
Chromosome 1A	365	1	363	165616306	165616656
Chromosome 1A	228	25	252	166115471	166115247
Chromosome 1A	458	1	455	166116472	166116021
Chromosome 1A	584	1	584	166117195	166116613
Chromosome 1A	532	1	527	166775086	166774565
Chromosome 1A	302	284	584	166775564	166775264
Chromosome 1A	252	1	252	166775816	166775565
Chromosome 1A	457	1	451	167471319	167470871
Chromosome 1A	301	284	584	167471793	167471495
Chromosome 1A	252	1	252	167472045	167471794
Chromosome 1A	301	284	584	167472521	167472223
Chromosome 1A	252	1	252	167472773	167472522
Chromosome 1A	577	1	577	167806193	167805628
Chromosome 1A	585	1	584	168099709	168100291
Chromosome 1A	221	25	245	168101367	168101586
Chromosome 1A	301	284	584	168101594	168101891
Chromosome 1A	591	1	583	168201056	168201634
Chromosome 1A	590	1	584	168246815	168246249
Chromosome 1A	584	1	584	168247573	168246993
Chromosome 1A	559	25	583	168362111	168361555
Chromosome 1A	459	1	455	168363074	168362623
Chromosome 1A	583	1	583	168363780	168363213
Chromosome 1A	301	284	584	168628160	168628460
Chromosome 1A	584	1	584	168628638	168629218
Chromosome 1A	590	1	584	168629396	168629960
Chromosome 1A	452	1	443	168630102	168630547
Chromosome 1A	587	1	584	168722985	168723569
Chromosome 1A	470	1	469	168723690	168724157
Chromosome 1A	301	284	584	168912995	168912696
Chromosome 1A	228	25	252	168913223	168912996
Chromosome 1A	219	261	469	169088359	169088145
Chromosome 1A	252	1	252	169089169	169088925
Chromosome 1A	458	1	455	169112670	169112230
Chromosome 1A	299	287	584	169113100	169112810
Chromosome 1A	256	329	584	169280480	169280734
Chromosome 1A	579	1	577	169280875	169281447
Chromosome 1A	246	1	246	169594382	169594627
Chromosome 1A	585	1	584	170253114	170253696
Chromosome 1A	585	1	584	170276993	170277575
Chromosome 1A	251	1	251	170800805	170801055
Chromosome 1A	301	284	584	170801057	170801355
Chromosome 1A	577	1	577	170801532	170802107
Chromosome 1A	481	54	534	172280057	172279594
Chromosome 1A	301	284	584	172280493	172280195
Chromosome 1A	250	1	250	172280745	172280496
Chromosome 1A	528	1	522	172396435	172395916
Chromosome 1A	300	284	583	172396909	172396611
Chromosome 1A	459	1	455	173361415	173360964
Chromosome 1A	568	17	584	173362122	173361557
Chromosome 1A	446	1	443	174012965	174013403
Chromosome 1A	228	25	252	174013922	174014132
Chromosome 1A	301	284	584	174014133	174014433
Chromosome 1A	220	33	252	174022613	174022830
Chromosome 1A	294	284	577	174022831	174023121
Chromosome 1A	249	329	577	175493754	175494001
Chromosome 1A	584	1	584	176853789	176854371
Chromosome 1A	268	1	268	176854549	176854808
Chromosome 1A	249	272	519	176863951	176864199
Chromosome 1A	301	284	584	177695506	177695208
Chromosome 1A	228	25	252	177695734	177695507
Chromosome 1A	459	1	455	177696700	177696249
Chromosome 1A	270	315	584	177697108	177696840
Chromosome 1A	319	1	319	177712391	177712076
Chromosome 1A	301	284	584	177893827	177893529
Chromosome 1A	229	25	252	177894056	177893828
Chromosome 1A	584	1	584	177895724	177895142
Chromosome 1A	577	8	584	178304179	178303606
Chromosome 1A	228	25	252	178726783	178726559
Chromosome 1A	459	1	455	178727752	178727301
Chromosome 1A	584	1	584	178728472	178727893
Chromosome 1A	530	1	530	178906384	178906903
Chromosome 1A	584	1	584	179211213	179211795
Chromosome 1A	567	16	582	179212910	179213472
Chromosome 1A	584	1	584	180488484	180489066
Chromosome 1A	460	1	455	180489206	180489656
Chromosome 1A	582	1	582	182076514	182075933
Chromosome 1A	585	1	584	182082114	182082696
Chromosome 1A	445	1	443	182090776	182091206
Chromosome 1A	309	1	306	182193016	182192713
Chromosome 1A	584	1	584	182193731	182193155
Chromosome 1A	421	1	421	182250741	182250321
Chromosome 1A	582	1	581	182318670	182319239
Chromosome 1A	529	1	524	182614926	182615454
Chromosome 1A	446	1	443	182967185	182967623
Chromosome 1A	299	284	582	182982286	182982581
Chromosome 1A	585	1	584	182982761	182983330
Chromosome 1A	459	1	455	182983470	182983921
Chromosome 1A	528	1	523	183151693	183151167
Chromosome 1A	582	1	580	183663852	183663277
Chromosome 1A	444	3	443	183745403	183745839
Chromosome 1A	229	25	252	183746364	183746574
Chromosome 1A	299	284	582	183746575	183746872
Chromosome 1A	584	1	584	183747054	183747632
Chromosome 1A	251	1	251	184874047	184874297
Chromosome 1A	299	286	584	184874301	184874599
Chromosome 1A	557	25	581	184875738	184876294
Chromosome 1A	242	1	242	185102839	185103080
Chromosome 1A	299	284	582	185103091	185103389
Chromosome 1A	264	1	264	185474024	185474269
Chromosome 1A	378	82	455	185474276	185474645
Chromosome 1A	228	25	252	185475163	185475390
Chromosome 1A	299	284	582	185475391	185475689
Chromosome 1A	105	1	105	185475869	185475971
Chromosome 1A	252	1	252	185765698	185765949
Chromosome 1A	298	284	581	185765950	185766247
Chromosome 1A	461	1	455	185844576	185844122
Chromosome 1A	586	1	584	185845283	185844717
Chromosome 1A	228	25	252	186161067	186160843
Chromosome 1A	522	63	584	186162807	186162290
Chromosome 1A	349	94	435	186217895	186218234
Chromosome 1A	301	284	584	186828359	186828061
Chromosome 1A	584	1	584	187351210	187351789
Chromosome 1A	459	1	455	187351930	187352381
Chromosome 1A	228	25	252	187352895	187353122
Chromosome 1A	301	284	584	187353123	187353421
Chromosome 1A	481	54	534	187353559	187354022
Chromosome 1A	228	25	252	187473080	187472856
Chromosome 1A	582	1	582	187474765	187474187
Chromosome 1A	250	1	250	187518197	187518446
Chromosome 1A	302	284	584	187518449	187518749
Chromosome 1A	529	1	524	187518929	187519447
Chromosome 1A	560	23	582	187550602	187550054
Chromosome 1A	460	1	455	187551582	187551131
Chromosome 1A	585	1	584	187552305	187551723
Chromosome 1A	445	1	443	187756236	187756673
Chromosome 1A	228	25	252	187757204	187757414
Chromosome 1A	301	284	584	187757415	187757714
Chromosome 1A	581	1	581	187757893	187758473
Chromosome 1A	308	1	306	187758614	187758905
Chromosome 1A	279	299	577	188120075	188119800
Chromosome 1A	584	1	584	188343185	188343764
Chromosome 1A	446	1	443	188343904	188344343
Chromosome 1A	225	25	249	188344868	188345085
Chromosome 1A	302	284	584	188345089	188345389
Chromosome 1A	526	25	549	188561211	188560686
Chromosome 1A	459	1	455	188562135	188561684
Chromosome 1A	90	493	582	188562365	188562276
Chromosome 1A	496	1	496	188567957	188567463
Chromosome 1A	584	1	584	188752460	188753032
Chromosome 1A	590	1	584	188753211	188753777
Chromosome 1A	453	1	443	188753919	188754364
Chromosome 1A	228	25	252	189351869	189351645
Chromosome 1A	460	1	454	189352838	189352386
Chromosome 1A	584	1	584	189353557	189352979
Chromosome 1A	452	92	534	189590928	189590493
Chromosome 1A	446	1	445	189591371	189590926
Chromosome 1A	561	25	584	189592164	189591605
Chromosome 1A	598	1	584	189593817	189593224
Chromosome 1A	308	1	306	189711337	189711033
Chromosome 1A	584	1	584	189712043	189711475
Chromosome 1A	301	284	584	189712518	189712221
Chromosome 1A	228	25	252	189712729	189712519
Chromosome 1A	459	1	455	189713695	189713245
Chromosome 1A	252	1	252	189922452	189922702
Chromosome 1A	301	284	584	189922703	189923000
Chromosome 1A	458	123	579	189948927	189949369
Chromosome 1A	457	1	455	189949513	189949952
Chromosome 1A	249	1	249	190073952	190074200
Chromosome 1A	301	284	583	190074204	190074504
Chromosome 1A	57	1	56	190074646	190074702
Chromosome 1A	294	284	577	190174730	190174441
Chromosome 1A	252	1	252	190174980	190174731
Chromosome 1A	301	284	584	190175460	190175160
Chromosome 1A	228	25	252	190175671	190175461
Chromosome 1A	446	1	443	190176634	190176196
Chromosome 1A	459	1	455	191101177	191101608
Chromosome 1A	237	1	237	191124521	191124757
Chromosome 1A	299	284	581	191124773	191125071
Chromosome 1A	455	1	454	191128580	191129009
Chromosome 1A	446	1	445	191203740	191203295
Chromosome 1A	587	1	584	191204556	191203976
Chromosome 1A	583	1	583	191205277	191204697
Chromosome 1A	578	1	577	191363166	191362590
Chromosome 1A	302	284	584	191363644	191363345
Chromosome 1A	228	25	252	191363872	191363645
Chromosome 1A	445	1	443	191454633	191454203
Chromosome 1A	301	284	584	191455072	191454773
Chromosome 1A	230	2	231	191455310	191455081
Chromosome 1A	424	1	422	191471634	191471225
Chromosome 1A	105	477	581	191471877	191471774
Chromosome 1A	206	284	488	191475431	191475226
Chromosome 1A	230	2	231	191475660	191475440
Chromosome 1A	296	284	578	191615949	191615659
Chromosome 1A	228	25	252	191616174	191615950
Chromosome 1A	585	1	584	191617865	191617282
Chromosome 1A	584	1	584	192445465	192446044
Chromosome 1A	460	1	455	192446184	192446635
Chromosome 1A	228	25	252	192447150	192447374
Chromosome 1A	469	1	469	192641160	192640712
Chromosome 1A	470	1	469	192679424	192678958
Chromosome 1A	301	284	584	192679902	192679604
Chromosome 1A	584	1	584	192841880	192841300
Chromosome 1A	249	1	249	192970931	192971179
Chromosome 1A	300	284	583	192971183	192971480
Chromosome 1A	124	1	124	193468475	193468598
Chromosome 1A	168	191	356	193476941	193477107
Chromosome 1A	177	408	584	193477105	193477280
Chromosome 1A	225	25	249	193478316	193478539
Chromosome 1A	301	284	584	193478543	193478841
Chromosome 1A	482	54	534	193478979	193479442
Chromosome 1A	252	1	252	193649546	193649797
Chromosome 1A	302	284	584	193649798	193650098
Chromosome 1A	588	1	577	193650276	193650861
Chromosome 1A	252	1	252	194125825	194126076
Chromosome 1A	302	284	584	194126077	194126363
Chromosome 1A	585	1	577	194126543	194127124
Chromosome 1A	248	329	576	194530888	194530642
Chromosome 1A	254	329	582	194671229	194670976
Chromosome 1A	483	1	483	194708425	194708903
Chromosome 1A	569	16	584	194733808	194734371
Chromosome 1A	301	284	584	195041531	195041232
Chromosome 1A	228	25	252	195041759	195041532
Chromosome 1A	382	77	455	195042648	195042274
Chromosome 1A	271	1	271	195042903	195042643
Chromosome 1A	584	1	584	195223385	195222804
Chromosome 1A	578	1	577	195896379	195896944
Chromosome 1A	584	1	584	195975484	195976048
Chromosome 1A	308	1	306	195976187	195976492
Chromosome 1A	584	1	584	196245592	196245054
Chromosome 1A	302	284	584	196246074	196245773
Chromosome 1A	149	99	247	196246211	196246080
Chromosome 1A	458	1	455	196255381	196254931
Chromosome 1A	251	1	251	196540376	196540626
Chromosome 1A	307	282	584	196540626	196540915
Chromosome 1A	209	261	469	196541192	196541400
Chromosome 1A	252	1	252	196594276	196594527
Chromosome 1A	301	284	584	196594528	196594827
Chromosome 1A	364	1	364	196595008	196595371
Chromosome 1A	585	1	577	196681357	196680775
Chromosome 1A	300	284	582	196681834	196681536
Chromosome 1A	252	1	252	196682086	196681835
Chromosome 1A	252	1	252	196800737	196800988
Chromosome 1A	301	284	584	196800989	196801288
Chromosome 1A	577	1	577	196801467	196802042
Chromosome 1A	582	1	577	197236784	197236205
Chromosome 1A	301	284	584	197237260	197236961
Chromosome 1A	252	1	252	197237512	197237261
Chromosome 1A	528	1	521	203495464	203494945
Chromosome 1A	300	284	582	203495941	203495642
Chromosome 1A	277	307	583	204676745	204677021
Chromosome 1A	276	307	582	204722767	204723042
Chromosome 1A	560	25	584	204977321	204976776
Chromosome 1A	460	1	455	204978286	204977835
Chromosome 1A	583	1	582	204978989	204978429
Chromosome 1A	301	284	584	204979467	204979168
Chromosome 1A	251	1	251	204979719	204979469
Chromosome 1A	560	25	584	205004710	205004165
Chromosome 1A	585	1	584	205006391	205005816
Chromosome 1A	301	284	584	205006869	205006569
Chromosome 1A	252	1	252	205007121	205006870
Chromosome 1A	584	1	582	205130441	205131022
Chromosome 1A	460	1	455	205131165	205131604
Chromosome 1A	228	25	252	205201726	205201502
Chromosome 1A	460	1	455	205202692	205202241
Chromosome 1A	582	1	582	205203413	205202835
Chromosome 1A	302	1	300	205504204	205504505
Chromosome 1A	256	329	584	205504504	205504759
Chromosome 1A	578	1	577	205585207	205584631
Chromosome 1A	301	284	584	205585686	205585386
Chromosome 1A	228	25	252	205585914	205585687
Chromosome 1A	308	1	306	205877851	205877547
Chromosome 1A	497	25	521	205878520	205878041
Chromosome 1A	458	1	455	205879482	205879032
Chromosome 1A	299	284	581	206009697	206009402
Chromosome 1A	228	25	252	206009925	206009698
Chromosome 1A	446	1	443	206010891	206010452
Chromosome 1A	584	1	584	206011611	206011032
Chromosome 1A	446	1	443	206551089	206551527
Chromosome 1A	185	68	252	206552058	206552225
Chromosome 1A	301	284	584	206552226	206552526
Chromosome 1A	585	1	584	206552763	206553347
Chromosome 1A	308	1	306	206553485	206553789
Chromosome 1A	587	1	584	206717242	206717825
Chromosome 1A	306	1	306	206718004	206718309
Chromosome 1A	534	1	529	207132174	207131642
Chromosome 1A	300	284	582	207132652	207132354
Chromosome 1A	252	1	252	207132904	207132653
Chromosome 1A	577	1	577	207292532	207293087
Chromosome 1A	584	1	584	207499087	207499668
Chromosome 1A	228	25	252	207500755	207500970
Chromosome 1A	186	400	584	207561524	207561339
Chromosome 1A	380	25	404	207593189	207592810
Chromosome 1A	584	1	584	207623252	207622671
Chromosome 1A	585	1	584	207624011	207623429
Chromosome 1A	380	25	404	207660117	207659738
Chromosome 1A	584	1	584	207661804	207661223
Chromosome 1A	584	1	584	207662564	207661982
Chromosome 1A	451	4	451	208292414	208291985
Chromosome 1A	589	1	582	208293138	208292553
Chromosome 1A	582	1	582	208387435	208387990
Chromosome 1A	228	25	252	208443886	208444110
Chromosome 1A	582	1	582	208753432	208754011
Chromosome 1A	529	1	522	208754190	208754710
Chromosome 1A	453	1	443	208754900	208755345
Chromosome 1A	582	1	582	208782605	208783183
Chromosome 1A	589	1	582	208783361	208783926
Chromosome 1A	454	1	443	208784070	208784515
Chromosome 1A	589	1	584	208866697	208866110
Chromosome 1A	301	284	584	208867176	208866876
Chromosome 1A	223	25	247	208867387	208867182
Chromosome 1A	458	1	455	208868341	208867891
Chromosome 1A	458	1	455	209286384	209285944
Chromosome 1A	586	1	584	209287095	209286525
Chromosome 1A	582	3	584	209287813	209287236
Chromosome 1A	578	1	577	209441959	209441404
Chromosome 1A	300	284	582	209442439	209442140
Chromosome 1A	252	1	252	209442691	209442440
Chromosome 1A	299	284	582	209446399	209446102
Chromosome 1A	251	1	251	209446651	209446401
Chromosome 1A	301	284	584	209450352	209450052
Chromosome 1A	428	1	428	209608761	209609187
Chromosome 1A	157	426	582	209618267	209618414
Chromosome 1A	269	314	582	209930066	209930332
Chromosome 1A	589	1	583	209930513	209931078
Chromosome 1A	532	1	527	209967627	209967097
Chromosome 1A	471	1	469	210399985	210399521
Chromosome 1A	584	1	584	210400702	210400124
Chromosome 1A	528	1	523	210719750	210719224
Chromosome 1A	302	284	584	210720229	210719928
Chromosome 1A	252	1	252	210720480	210720230
Chromosome 1A	445	1	443	210877174	210877611
Chromosome 1A	228	25	252	210878139	210878349
Chromosome 1A	255	331	584	210878380	210878634
Chromosome 1A	251	1	251	210878813	210879062
[truncated: 139,386 more rows]

## Sheet: Cr. 3D TaeSat01-584
TaeSat01-584
satDNA lenght 584 nt							Total hits: 8133
							Chromosome length: 619.618.552
Genome assembly analysis (IWGSC RefSeq v2.1)
				CHROMOSOME POSITION
Chromosome	alignment length	alignment start	alignment end	start	end
Chromosome 3D	577	1	577	778676	779241
Chromosome 3D	252	1	252	2092961	2093212
Chromosome 3D	301	284	584	2093213	2093513
Chromosome 3D	578	1	577	2093691	2094266
Chromosome 3D	587	1	584	2444364	2444947
Chromosome 3D	470	1	469	2445127	2445592		Source: NCBI Genome Data Viewer
Chromosome 3D	252	1	252	3084610	3084861
Chromosome 3D	301	284	584	3084862	3085162
Chromosome 3D	578	1	577	3085341	3085917
Chromosome 3D	228	25	252	4665252	4665479
Chromosome 3D	301	284	584	4665480	4665780
Chromosome 3D	578	1	577	4665960	4666536
Chromosome 3D	252	1	252	5958725	5958976
Chromosome 3D	301	284	584	5958977	5959275
Chromosome 3D	481	54	534	5959413	5959876
Chromosome 3D	285	284	568	6806205	6805922
Chromosome 3D	252	1	252	6806452	6806206
Chromosome 3D	252	1	252	8105348	8105599
Chromosome 3D	302	284	584	8105600	8105901
Chromosome 3D	584	1	584	8106062	8106643
Chromosome 3D	107	1	107	8106821	8106927
Chromosome 3D	584	1	584	9759249	9759830
Chromosome 3D	459	1	455	9759971	9760422
Chromosome 3D	228	25	252	9760938	9761165
Chromosome 3D	301	284	584	9761166	9761465
Chromosome 3D	446	1	445	9761701	9762146
Chromosome 3D	361	92	451	9762144	9762490
Chromosome 3D	470	1	469	11043182	11042715
Chromosome 3D	587	1	584	11043935	11043364
Chromosome 3D	107	1	107	11469489	11469385
Chromosome 3D	301	284	584	11469965	11469665
Chromosome 3D	228	25	252	11470193	11469966
Chromosome 3D	459	1	455	11471161	11470710
Chromosome 3D	560	25	584	11471858	11471301
Chromosome 3D	459	1	455	11472820	11472370
Chromosome 3D	584	1	584	11473541	11472960
Chromosome 3D	584	1	584	11965003	11965584
Chromosome 3D	459	1	455	11965725	11966176
Chromosome 3D	228	25	252	11966693	11966920
Chromosome 3D	299	284	582	11966921	11967219
Chromosome 3D	99	1	99	11967400	11967496
Chromosome 3D	584	1	584	13354596	13355177
Chromosome 3D	459	1	455	13355316	13355767
Chromosome 3D	560	25	584	13356280	13356838
Chromosome 3D	582	1	582	13451718	13452297
Chromosome 3D	447	1	443	13452440	13452879
Chromosome 3D	228	25	252	13453407	13453634
Chromosome 3D	301	284	584	13453635	13453935
Chromosome 3D	444	1	443	13454171	13454614
Chromosome 3D	359	94	451	13454616	13454960
Chromosome 3D	228	25	252	14576561	14576788
Chromosome 3D	301	284	584	14576789	14577088
Chromosome 3D	577	1	577	14577268	14577832
Chromosome 3D	577	1	577	14717423	14716860
Chromosome 3D	585	1	584	14741489	14742072
Chromosome 3D	447	1	443	14742213	14742651
Chromosome 3D	228	25	252	14743182	14743408
Chromosome 3D	301	284	584	14743409	14743707
Chromosome 3D	107	1	107	14743885	14743989
Chromosome 3D	294	284	577	14921838	14921546
Chromosome 3D	269	1	252	14922107	14921839
Chromosome 3D	252	1	252	15559163	15559414
Chromosome 3D	298	284	579	15559415	15559707
Chromosome 3D	527	1	527	15630097	15629572
Chromosome 3D	302	284	584	15630571	15630275
Chromosome 3D	252	1	252	15630823	15630572
Chromosome 3D	252	1	252	17035252	17035503
Chromosome 3D	301	284	584	17035504	17035802
Chromosome 3D	584	1	584	17036272	17036852
Chromosome 3D	461	1	455	17036992	17037445
Chromosome 3D	560	25	584	17037957	17038514
Chromosome 3D	196	57	252	17066422	17066617
Chromosome 3D	301	284	584	17066618	17066918
Chromosome 3D	308	1	306	17067058	17067362
Chromosome 3D	457	1	455	17219766	17219326
Chromosome 3D	585	1	584	17220476	17219907
Chromosome 3D	301	284	584	17220951	17220653
Chromosome 3D	223	30	252	17221174	17220952
Chromosome 3D	458	1	455	17222131	17221681
Chromosome 3D	252	1	252	17476299	17476550
Chromosome 3D	302	284	584	17476551	17476851
Chromosome 3D	459	1	455	17476991	17477442
Chromosome 3D	150	1	150	18174692	18174840
Chromosome 3D	301	284	584	18186886	18187186
Chromosome 3D	579	1	577	18187327	18187902
Chromosome 3D	251	1	251	18331783	18332033
Chromosome 3D	296	284	578	18332035	18332330
Chromosome 3D	366	1	362	18332474	18332831
Chromosome 3D	563	25	584	19427179	19426619
Chromosome 3D	584	1	584	19428867	19428285
Chromosome 3D	584	1	584	19468397	19468977
Chromosome 3D	449	1	443	19469117	19469552
Chromosome 3D	566	20	584	19470085	19470647
Chromosome 3D	321	1	321	20450366	20450683
Chromosome 3D	192	394	584	20479117	20479308
Chromosome 3D	106	1	106	20479489	20479594
Chromosome 3D	577	1	577	21559265	21558700
Chromosome 3D	523	65	584	21977840	21977334
Chromosome 3D	470	1	469	22467718	22467252
Chromosome 3D	585	1	584	22553977	22554559
Chromosome 3D	579	1	579	22743430	22744007
Chromosome 3D	447	1	443	22744152	22744591
Chromosome 3D	307	16	322	22745095	22745400
Chromosome 3D	233	346	577	22745392	22745620
Chromosome 3D	495	88	581	22745813	22746307
Chromosome 3D	294	284	577	22838565	22838274
Chromosome 3D	252	1	252	22838817	22838566
Chromosome 3D	590	1	584	23479281	23478715
Chromosome 3D	301	284	584	23479756	23479458
Chromosome 3D	252	1	252	23480008	23479757
Chromosome 3D	459	92	534	24883918	24883463
Chromosome 3D	587	1	584	24977357	24977941
Chromosome 3D	358	114	469	24978142	24978496
Chromosome 3D	560	25	584	25464777	25464220
Chromosome 3D	306	1	305	25465704	25465404
Chromosome 3D	566	20	584	25466406	25465845
Chromosome 3D	252	1	252	25679594	25679343
Chromosome 3D	577	1	577	26369956	26369391
Chromosome 3D	299	284	581	26370435	26370138
Chromosome 3D	228	25	252	26370663	26370436
Chromosome 3D	560	26	584	26513027	26512470
Chromosome 3D	458	1	455	26513995	26513544
Chromosome 3D	581	1	581	26514714	26514137
Chromosome 3D	252	1	252	27820194	27820445
Chromosome 3D	302	284	584	27820446	27820745
Chromosome 3D	528	1	523	27820924	27821444
Chromosome 3D	578	1	578	27962783	27963360
Chromosome 3D	470	1	469	27963549	27963998
Chromosome 3D	583	1	583	28546241	28546822
Chromosome 3D	561	25	584	28547932	28548492
Chromosome 3D	482	54	534	28548629	28549092
Chromosome 3D	229	24	248	28644226	28644454
Chromosome 3D	467	1	455	28796037	28795578
Chromosome 3D	590	1	584	28796741	28796178
Chromosome 3D	301	284	584	28797215	28796920
Chromosome 3D	249	4	252	28797464	28797216
Chromosome 3D	252	1	252	29005585	29005836
Chromosome 3D	265	284	547	29005837	29006099
Chromosome 3D	229	1	228	29006256	29006484
Chromosome 3D	175	370	534	29006588	29006759
Chromosome 3D	107	1	107	29082295	29082189
Chromosome 3D	577	1	577	29082998	29082422
Chromosome 3D	107	1	107	29113009	29112903
Chromosome 3D	582	1	581	29113768	29113188
Chromosome 3D	301	284	584	29114188	29113888
Chromosome 3D	252	1	252	29114440	29114189
Chromosome 3D	252	1	252	30157803	30158054
Chromosome 3D	299	284	581	30158055	30158353
Chromosome 3D	578	1	577	30158533	30159109
Chromosome 3D	82	1	82	30531279	30531360
Chromosome 3D	519	72	577	30531905	30532420
Chromosome 3D	578	1	577	30777040	30776464
Chromosome 3D	301	284	584	30777515	30777217
Chromosome 3D	247	1	247	30777767	30777521
Chromosome 3D	584	1	584	31189755	31190335
Chromosome 3D	535	1	534	31190475	31190987
Chromosome 3D	252	1	252	31270652	31270903
Chromosome 3D	301	284	584	31270904	31271203
Chromosome 3D	588	1	584	31271381	31271967
Chromosome 3D	447	1	443	31272107	31272546
Chromosome 3D	581	1	581	31346754	31347332
Chromosome 3D	308	1	306	31542598	31542295
Chromosome 3D	584	1	584	31543319	31542736
Chromosome 3D	249	329	577	31552052	31551805
Chromosome 3D	577	1	577	31644162	31643588
Chromosome 3D	584	1	584	32683345	32683928
Chromosome 3D	308	1	306	32684067	32684371
Chromosome 3D	252	1	252	32852696	32852946
Chromosome 3D	301	284	584	32852947	32853243
Chromosome 3D	549	1	534	32919761	32919232
Chromosome 3D	560	25	583	32920459	32919903
Chromosome 3D	460	1	455	32921424	32920973
Chromosome 3D	582	1	582	32922144	32921565
Chromosome 3D	469	1	469	33440468	33440021
Chromosome 3D	469	1	469	33459658	33460107
Chromosome 3D	585	1	582	34286854	34287423
Chromosome 3D	28	507	534	34519814	34519787
Chromosome 3D	455	1	450	34520315	34519876
Chromosome 3D	437	147	583	34520892	34520457
Chromosome 3D	584	1	584	34522684	34522103
Chromosome 3D	301	284	584	34607659	34607360
Chromosome 3D	252	1	252	34607911	34607660
Chromosome 3D	297	286	582	34690650	34690355
Chromosome 3D	249	1	249	34690904	34690656
Chromosome 3D	107	1	107	35635774	35635668
Chromosome 3D	584	1	584	35637735	35637153
Chromosome 3D	581	1	581	35701112	35701692
Chromosome 3D	252	1	252	36048764	36049015
Chromosome 3D	301	284	584	36049016	36049316
Chromosome 3D	207	1	207	36049437	36049643
Chromosome 3D	376	202	577	36051353	36051727
Chromosome 3D	228	25	252	36092894	36092670
Chromosome 3D	459	1	455	36093864	36093413
Chromosome 3D	584	1	584	36094587	36094005
Chromosome 3D	301	284	584	36213405	36213107
Chromosome 3D	252	1	252	36213657	36213406
Chromosome 3D	577	1	577	36424901	36424336
Chromosome 3D	301	284	584	36425381	36425081
Chromosome 3D	228	25	252	36425609	36425382
Chromosome 3D	458	1	455	36426574	36426124
Chromosome 3D	458	1	455	36602189	36601749
Chromosome 3D	561	25	584	36602889	36602330
Chromosome 3D	459	1	455	36603866	36603416
Chromosome 3D	582	1	582	36604587	36604009
Chromosome 3D	577	1	577	36770023	36770593
Chromosome 3D	458	1	455	36818570	36818130
Chromosome 3D	583	1	582	36819281	36818713
Chromosome 3D	302	284	584	36819760	36819459
Chromosome 3D	228	25	252	36819975	36819761
Chromosome 3D	251	1	251	36964803	36965053
Chromosome 3D	303	282	584	36965053	36965355
Chromosome 3D	252	1	252	36965533	36965784
Chromosome 3D	293	284	576	36965785	36966076
Chromosome 3D	296	284	578	37144652	37144361
Chromosome 3D	253	1	252	37144896	37144653
Chromosome 3D	301	284	584	37145338	37145038
Chromosome 3D	252	1	252	37145590	37145339
Chromosome 3D	301	284	584	37701753	37701455
Chromosome 3D	252	1	252	37702005	37701754
Chromosome 3D	228	25	252	37819787	37819563
Chromosome 3D	459	1	455	37820754	37820303
Chromosome 3D	584	1	584	37821478	37820896
Chromosome 3D	251	284	533	38163079	38162829
Chromosome 3D	252	1	252	38163331	38163080
Chromosome 3D	107	1	107	38229734	38229628
Chromosome 3D	584	1	584	38230495	38229912
Chromosome 3D	212	367	578	38230887	38230676
Chromosome 3D	187	1	187	38231082	38230896
Chromosome 3D	107	1	107	38351052	38350948
Chromosome 3D	299	284	582	38351529	38351231
Chromosome 3D	228	25	252	38351757	38351530
Chromosome 3D	458	1	455	38352717	38352266
Chromosome 3D	302	284	584	38353159	38352858
Chromosome 3D	228	25	252	38353387	38353160
Chromosome 3D	459	1	455	38354356	38353905
Chromosome 3D	302	284	584	38354797	38354496
Chromosome 3D	252	1	252	38355049	38354798
Chromosome 3D	525	1	522	38572942	38572419
Chromosome 3D	302	284	584	38573420	38573119
Chromosome 3D	228	25	252	38573648	38573421
Chromosome 3D	459	1	455	38574615	38574164
Chromosome 3D	303	284	584	38575057	38574755
Chromosome 3D	252	1	252	38575309	38575058
Chromosome 3D	596	1	584	38647285	38647878
Chromosome 3D	459	1	455	38648019	38648466
Chromosome 3D	228	25	252	38648977	38649201
Chromosome 3D	446	1	443	39205448	39205886
Chromosome 3D	458	1	455	39367247	39366807
Chromosome 3D	609	1	584	39367982	39367388
Chromosome 3D	299	286	584	39368460	39368162
Chromosome 3D	228	25	252	39368690	39368463
Chromosome 3D	458	1	455	39369655	39369205
Chromosome 3D	249	1	249	39550223	39550471
Chromosome 3D	301	284	584	39550475	39550774
Chromosome 3D	589	1	584	39550954	39551539
Chromosome 3D	458	1	455	39551679	39552121
Chromosome 3D	446	1	443	40408897	40409335
Chromosome 3D	227	25	251	40409862	40410079
Chromosome 3D	303	282	584	40410079	40410380
Chromosome 3D	441	1	440	40410560	40411000
Chromosome 3D	113	472	584	40419603	40419713
Chromosome 3D	295	284	577	40664048	40663756
Chromosome 3D	252	1	252	40664300	40664049
Chromosome 3D	301	284	584	40664775	40664477
Chromosome 3D	249	4	252	40665024	40664776
Chromosome 3D	252	1	252	41443468	41443719
Chromosome 3D	302	284	584	41443720	41444020
Chromosome 3D	527	1	520	41444199	41444717
Chromosome 3D	455	1	443	41444904	41445351
Chromosome 3D	446	1	443	42199466	42199904
Chromosome 3D	228	25	252	42200432	42200659
Chromosome 3D	301	284	584	42200660	42200959
Chromosome 3D	579	1	579	42201138	42201701
Chromosome 3D	458	1	455	42201846	42202286
Chromosome 3D	252	1	252	42376565	42376815
Chromosome 3D	302	284	584	42376816	42377109
Chromosome 3D	459	1	455	42377249	42377700
Chromosome 3D	228	25	252	42378216	42378443
Chromosome 3D	299	284	582	42378444	42378742
Chromosome 3D	104	1	104	42378920	42379021
Chromosome 3D	558	23	579	42454635	42454080
Chromosome 3D	459	1	455	42455629	42455178
Chromosome 3D	582	3	584	42456345	42455767
Chromosome 3D	301	284	584	42685694	42685396
Chromosome 3D	252	1	252	42685946	42685695
Chromosome 3D	308	1	306	42852145	42851841
Chromosome 3D	584	1	584	42852867	42852286
Chromosome 3D	446	1	445	43071154	43070709
Chromosome 3D	301	284	584	43071691	43071391
Chromosome 3D	228	25	252	43071919	43071692
Chromosome 3D	459	1	455	43072884	43072433
Chromosome 3D	585	1	584	43073608	43073025
Chromosome 3D	228	25	252	43096829	43096605
Chromosome 3D	459	1	455	43097796	43097345
Chromosome 3D	584	1	584	43098519	43097937
Chromosome 3D	582	1	582	43208139	43207558
Chromosome 3D	561	25	584	43941418	43941976
Chromosome 3D	584	1	577	43941977	43942547
Chromosome 3D	301	284	584	44046300	44046002
Chromosome 3D	248	1	248	44046552	44046305
Chromosome 3D	584	1	584	44213272	44213854
Chromosome 3D	459	1	455	44213994	44214445
Chromosome 3D	560	25	584	44214960	44215516
Chromosome 3D	577	1	577	44259553	44258978
Chromosome 3D	65	188	252	44404875	44404811
Chromosome 3D	168	25	192	44419426	44419271
Chromosome 3D	460	1	455	44420392	44419941
Chromosome 3D	301	284	584	44420832	44420532
Chromosome 3D	252	1	252	44421083	44420833
Chromosome 3D	106	1	106	44611739	44611636
Chromosome 3D	299	284	582	44612219	44611921
Chromosome 3D	228	25	252	44612446	44612220
Chromosome 3D	459	1	455	44613409	44612958
Chromosome 3D	582	1	581	44614129	44613550
Chromosome 3D	301	284	584	44683580	44683281
Chromosome 3D	252	1	252	44683830	44683581
Chromosome 3D	584	1	584	44757546	44758125
Chromosome 3D	448	1	443	44758266	44758704
Chromosome 3D	226	25	250	44759235	44759457
Chromosome 3D	584	1	584	44797821	44798403
Chromosome 3D	308	1	306	44798542	44798846
Chromosome 3D	107	1	107	45286776	45286672
Chromosome 3D	459	1	455	45288777	45288326
Chromosome 3D	124	284	407	45299973	45299850
Chromosome 3D	252	1	252	45300225	45299974
Chromosome 3D	178	1	177	45306493	45306316
Chromosome 3D	561	25	584	45307190	45306633
Chromosome 3D	459	1	455	45308148	45307697
Chromosome 3D	570	15	584	45308855	45308287
Chromosome 3D	251	1	251	45582353	45582602
Chromosome 3D	303	282	584	45582602	45582903
Chromosome 3D	588	1	584	45583082	45583666
Chromosome 3D	408	50	455	45583821	45584222
Chromosome 3D	469	1	469	46147236	46146769
Chromosome 3D	301	284	584	46147714	46147415
Chromosome 3D	228	25	252	46147942	46147715
Chromosome 3D	252	1	252	46381206	46381457
Chromosome 3D	301	284	584	46381458	46381756
Chromosome 3D	252	1	252	46381933	46382184
Chromosome 3D	293	284	576	46382185	46382476
Chromosome 3D	470	1	469	46438182	46437734
Chromosome 3D	298	287	584	46438656	46438360
Chromosome 3D	252	1	252	46438911	46438660
Chromosome 3D	252	1	252	46465537	46465788
Chromosome 3D	301	284	584	46465789	46466088
Chromosome 3D	579	1	577	46466268	46466838
Chromosome 3D	561	25	584	46833565	46833009
Chromosome 3D	457	1	453	46834530	46834081
Chromosome 3D	584	1	584	46835251	46834670
Chromosome 3D	367	1	365	46870179	46869827
Chromosome 3D	548	1	547	46870886	46870342
Chromosome 3D	586	1	584	46881454	46882037
Chromosome 3D	460	1	455	46882179	46882622
Chromosome 3D	561	25	584	46883137	46883696
Chromosome 3D	458	1	455	46883838	46884277
Chromosome 3D	584	1	584	46923803	46924380
Chromosome 3D	457	1	454	46924522	46924971
Chromosome 3D	565	20	584	46925496	46926058
Chromosome 3D	234	284	517	47169185	47168952
Chromosome 3D	252	1	252	47169437	47169186
Chromosome 3D	509	28	534	47618826	47618322
Chromosome 3D	533	1	533	48000380	48000909
Chromosome 3D	536	1	534	48001406	48001924
Chromosome 3D	446	1	443	48187518	48187956
Chromosome 3D	228	25	252	48188482	48188709
Chromosome 3D	301	284	584	48188710	48189010
Chromosome 3D	471	1	469	48189188	48189654
Chromosome 3D	228	25	252	48749332	48749117
Chromosome 3D	459	1	455	48750299	48749848
Chromosome 3D	584	1	584	48751022	48750440
Chromosome 3D	560	25	584	48912334	48911777
Chromosome 3D	458	1	455	48913298	48912848
Chromosome 3D	301	284	584	48913781	48913482
Chromosome 3D	252	1	252	48914033	48913782
Chromosome 3D	245	1	245	49014291	49014535
Chromosome 3D	303	284	584	49014543	49014844
Chromosome 3D	459	1	455	49014985	49015436
Chromosome 3D	53	25	77	49015752	49015804
Chromosome 3D	85	168	252	49015800	49015884
Chromosome 3D	301	284	584	49015885	49016185
Chromosome 3D	446	1	445	49016422	49016866
Chromosome 3D	229	92	320	49016864	49017079
Chromosome 3D	563	23	584	49353673	49353123
Chromosome 3D	585	1	584	49355346	49354766
Chromosome 3D	584	1	584	49390145	49389563
Chromosome 3D	584	1	577	49840101	49839520
Chromosome 3D	584	1	577	49852377	49851796
Chromosome 3D	301	284	584	49852918	49852618
Chromosome 3D	252	1	252	49853170	49852919
Chromosome 3D	577	1	577	49988034	49987483
Chromosome 3D	301	284	584	49988501	49988211
Chromosome 3D	252	1	252	49988753	49988502
Chromosome 3D	584	1	584	50391410	50391992
Chromosome 3D	256	1	254	50392095	50392349
Chromosome 3D	584	1	584	50600912	50601473
Chromosome 3D	535	1	534	50601612	50602128
Chromosome 3D	577	1	577	50633495	50632924
Chromosome 3D	252	1	252	50884856	50885107
Chromosome 3D	302	284	584	50885108	50885409
Chromosome 3D	459	1	455	50885551	50886002
Chromosome 3D	228	25	252	50886517	50886744
Chromosome 3D	304	284	584	50886745	50887046
Chromosome 3D	459	1	455	50887187	50887637
Chromosome 3D	228	25	252	50888155	50888382
Chromosome 3D	302	284	584	50888383	50888684
Chromosome 3D	105	3	107	50888861	50888963
Chromosome 3D	252	1	252	51105687	51105938
Chromosome 3D	302	284	584	51105939	51106239
Chromosome 3D	582	1	577	51106417	51106993
Chromosome 3D	593	1	584	52205625	52206213
Chromosome 3D	308	1	306	52696696	52696391
Chromosome 3D	301	284	584	52697133	52696836
Chromosome 3D	252	1	252	52697385	52697134
Chromosome 3D	584	1	584	53011217	53011797
Chromosome 3D	577	1	577	53289173	53288598
Chromosome 3D	295	284	578	53289642	53289349
Chromosome 3D	252	1	252	53289894	53289643
Chromosome 3D	584	1	584	53823895	53824473
Chromosome 3D	308	1	306	53824612	53824915
Chromosome 3D	582	1	582	53856210	53856789
Chromosome 3D	222	1	221	53856929	53857141
Chromosome 3D	584	1	584	54032340	54032923
Chromosome 3D	577	1	577	54152617	54153190
Chromosome 3D	452	134	584	54178669	54179113
Chromosome 3D	493	39	525	54179428	54179916
Chromosome 3D	577	1	577	54238586	54239160
Chromosome 3D	581	1	581	54271761	54272341
Chromosome 3D	233	20	252	54273444	54273676
Chromosome 3D	584	1	584	54364576	54365155
Chromosome 3D	446	1	443	54365295	54365725
Chromosome 3D	207	1	207	54565869	54565664
Chromosome 3D	298	287	584	54566345	54566048
Chromosome 3D	253	1	252	54566601	54566349
Chromosome 3D	561	25	584	55032263	55032821
Chromosome 3D	584	1	577	55032822	55033394
Chromosome 3D	252	1	252	55530256	55530506
Chromosome 3D	298	284	581	55530507	55530802
Chromosome 3D	308	1	306	55530926	55531231
Chromosome 3D	446	1	443	56241740	56242178
Chromosome 3D	228	25	252	56242708	56242935
Chromosome 3D	301	284	584	56242936	56243236
Chromosome 3D	584	2	584	56243416	56243983
Chromosome 3D	446	1	443	56244124	56244549
Chromosome 3D	228	25	252	56563969	56564196
Chromosome 3D	301	284	584	56564197	56564497
Chromosome 3D	580	1	579	56564676	56565240
Chromosome 3D	458	1	455	56565385	56565825
Chromosome 3D	228	25	252	56869525	56869302
Chromosome 3D	459	1	455	56870492	56870041
Chromosome 3D	584	1	584	56871214	56870633
Chromosome 3D	308	1	306	57067381	57067079
Chromosome 3D	584	1	584	57068101	57067520
Chromosome 3D	584	1	584	57488279	57488859
Chromosome 3D	459	1	455	57489000	57489449
Chromosome 3D	225	25	249	57489966	57490190
Chromosome 3D	292	284	575	57490194	57490485
Chromosome 3D	99	1	99	57490666	57490762
Chromosome 3D	578	1	577	57624722	57624146
Chromosome 3D	301	284	584	57625198	57624899
Chromosome 3D	228	25	252	57625426	57625199
Chromosome 3D	457	1	455	57626393	57625943
Chromosome 3D	511	1	511	57666064	57665556
Chromosome 3D	98	487	584	57666341	57666244
Chromosome 3D	252	1	252	57691073	57691324
Chromosome 3D	301	284	584	57691325	57691625
Chromosome 3D	382	35	411	58258214	58257841
Chromosome 3D	261	284	544	58813067	58812807
Chromosome 3D	252	1	252	58813319	58813068
Chromosome 3D	577	1	577	58893847	58894422
Chromosome 3D	252	1	252	58930368	58930619
Chromosome 3D	169	284	452	58930620	58930788
Chromosome 3D	81	504	584	58930785	58930865
Chromosome 3D	577	1	577	58931044	58931619
Chromosome 3D	577	1	577	58949892	58950467
Chromosome 3D	252	1	252	58985217	58985468
Chromosome 3D	301	284	584	58985468	58985767
Chromosome 3D	577	1	577	58985947	58986522
Chromosome 3D	252	1	252	59022380	59022631
Chromosome 3D	301	284	584	59022631	59022930
Chromosome 3D	577	1	577	59023109	59023684
Chromosome 3D	577	1	577	59042642	59043217
Chromosome 3D	252	1	252	59075532	59075783
Chromosome 3D	301	284	584	59075784	59076084
Chromosome 3D	577	1	577	59076264	59076839
Chromosome 3D	535	1	534	59129061	59128552
Chromosome 3D	302	284	584	59129498	59129197
Chromosome 3D	251	1	251	59129750	59129500
Chromosome 3D	308	1	306	59208936	59208632
Chromosome 3D	584	1	584	59209660	59209078
Chromosome 3D	584	1	584	59471620	59472202
Chromosome 3D	578	1	577	59722235	59721672
Chromosome 3D	301	284	584	59722713	59722413
Chromosome 3D	228	25	252	59722939	59722714
Chromosome 3D	301	284	584	59767796	59767496
Chromosome 3D	228	25	252	59768024	59767797
Chromosome 3D	458	1	455	59768990	59768539
Chromosome 3D	301	284	584	59769430	59769131
Chromosome 3D	142	111	252	59769572	59769431
Chromosome 3D	116	1	116	59835060	59834945
Chromosome 3D	228	25	252	59865981	59865766
Chromosome 3D	234	284	517	59871347	59871115
Chromosome 3D	253	1	252	59871600	59871348
Chromosome 3D	252	1	252	60228044	60228295
Chromosome 3D	301	284	584	60228296	60228593
Chromosome 3D	465	1	451	60350256	60349807
Chromosome 3D	585	1	583	60350981	60350398
Chromosome 3D	579	1	578	60663442	60664011
Chromosome 3D	505	1	505	60726984	60727488
Chromosome 3D	458	1	455	60727575	60728026
Chromosome 3D	566	20	584	60728552	60729114
Chromosome 3D	250	1	250	60793064	60793313
Chromosome 3D	301	284	584	60793316	60793614
Chromosome 3D	444	1	443	60793754	60794193
Chromosome 3D	143	439	581	60856377	60856518
Chromosome 3D	453	1	451	60856662	60857100
Chromosome 3D	252	1	252	60928742	60928993
Chromosome 3D	302	284	584	60928994	60929295
Chromosome 3D	252	1	252	60929471	60929713
Chromosome 3D	294	284	577	60929714	60930006
Chromosome 3D	252	1	252	60984277	60984528
Chromosome 3D	301	284	584	60984529	60984828
Chromosome 3D	588	1	584	60985003	60985586
Chromosome 3D	459	1	455	60985726	60986177
Chromosome 3D	577	1	577	61106811	61106235
Chromosome 3D	584	1	584	61163710	61163130
Chromosome 3D	577	1	577	61595341	61595915
Chromosome 3D	361	92	451	61968850	61968504
Chromosome 3D	446	1	445	61969293	61968848
Chromosome 3D	587	1	584	61970095	61969515
Chromosome 3D	586	1	584	61970817	61970236
Chromosome 3D	252	1	252	61984722	61984973
Chromosome 3D	296	284	578	61984974	61985268
Chromosome 3D	528	1	523	61985453	61985979
Chromosome 3D	107	1	107	62136733	62136629
Chromosome 3D	301	284	584	62137212	62136912
Chromosome 3D	228	25	252	62137440	62137213
Chromosome 3D	459	1	455	62138407	62137956
Chromosome 3D	584	1	584	62139130	62138548
Chromosome 3D	471	1	469	62407262	62406796
Chromosome 3D	586	1	583	62408027	62407444
Chromosome 3D	578	1	577	62607727	62607151
Chromosome 3D	301	284	584	62608204	62607904
Chromosome 3D	252	1	252	62608456	62608205
Chromosome 3D	574	4	577	62623359	62622788
Chromosome 3D	252	1	252	62650189	62650440
Chromosome 3D	205	284	488	62650441	62650644
Chromosome 3D	458	1	455	62650691	62651142
Chromosome 3D	107	1	107	62652689	62652793
Chromosome 3D	252	1	252	62789062	62789313
Chromosome 3D	302	284	584	62789314	62789614
Chromosome 3D	458	1	455	62789755	62790206
Chromosome 3D	228	25	252	62790721	62790948
Chromosome 3D	301	284	584	62790949	62791248
Chromosome 3D	446	1	445	62791484	62791929
Chromosome 3D	584	1	584	62935266	62935837
Chromosome 3D	584	1	584	63163203	63163785
Chromosome 3D	587	1	584	63163926	63164506
Chromosome 3D	446	1	445	63164743	63165188
Chromosome 3D	454	92	534	63165186	63165621
Chromosome 3D	331	1	331	63215316	63214986
Chromosome 3D	588	1	584	63216080	63215495
Chromosome 3D	252	1	252	63598772	63599015
Chromosome 3D	294	284	577	63599016	63599308
Chromosome 3D	107	1	107	63788231	63788125
Chromosome 3D	584	1	584	64081270	64081853
Chromosome 3D	469	1	469	64082033	64082482
Chromosome 3D	458	1	455	64182231	64181791
Chromosome 3D	587	1	584	64182942	64182371
Chromosome 3D	301	284	584	64183421	64183122
Chromosome 3D	228	25	252	64183649	64183422
Chromosome 3D	577	1	577	64651195	64650621
Chromosome 3D	302	284	584	64651674	64651373
Chromosome 3D	252	1	252	64651926	64651675
Chromosome 3D	458	1	455	65073870	65073419
Chromosome 3D	301	284	584	65074309	65074010
Chromosome 3D	252	1	252	65074561	65074310
Chromosome 3D	582	1	581	65297672	65297094
Chromosome 3D	450	4	451	65399255	65398847
Chromosome 3D	304	284	584	65399686	65399400
Chromosome 3D	252	1	252	65415327	65415076
Chromosome 3D	470	1	469	65479292	65478842
Chromosome 3D	584	1	584	65700012	65699433
Chromosome 3D	301	284	584	65791391	65791092
Chromosome 3D	228	25	252	65791619	65791392
Chromosome 3D	302	284	584	65792917	65792618
Chromosome 3D	228	25	252	65793145	65792918
Chromosome 3D	370	77	443	65794035	65793673
Chromosome 3D	302	284	584	65794531	65794230
Chromosome 3D	252	1	252	65794783	65794532
Chromosome 3D	458	1	454	65871571	65871139
Chromosome 3D	584	1	584	65872292	65871711
Chromosome 3D	459	1	455	65925945	65925494
Chromosome 3D	584	1	584	65926661	65926082
Chromosome 3D	298	287	584	65927135	65926839
Chromosome 3D	251	1	251	65927390	65927140
Chromosome 3D	584	1	584	66296164	66296747
Chromosome 3D	308	1	306	66296886	66297190
Chromosome 3D	105	1	105	66951737	66951634
Chromosome 3D	584	1	584	66952500	66951919
Chromosome 3D	576	1	575	67262541	67261969
Chromosome 3D	301	284	584	67263017	67262718
Chromosome 3D	112	141	252	67263129	67263018
Chromosome 3D	366	1	363	67384584	67384225
Chromosome 3D	302	284	584	67385026	67384725
Chromosome 3D	228	25	252	67385254	67385027
Chromosome 3D	252	1	252	67476869	67477120
Chromosome 3D	299	284	582	67477121	67477418
Chromosome 3D	470	1	469	67477600	67478067
Chromosome 3D	308	1	306	67895326	67895022
Chromosome 3D	584	1	584	67896047	67895465
Chromosome 3D	446	1	443	68198962	68199400
Chromosome 3D	228	25	252	68199928	68200155
Chromosome 3D	301	284	584	68200156	68200454
Chromosome 3D	578	1	577	68200634	68201210
Chromosome 3D	584	1	584	68591844	68592426
Chromosome 3D	458	1	455	68592566	68593016
Chromosome 3D	228	25	252	68593532	68593756
Chromosome 3D	223	30	252	68868855	68868636
Chromosome 3D	459	1	455	68869827	68869376
Chromosome 3D	301	284	584	68870268	68869968
Chromosome 3D	184	69	252	68870452	68870269
Chromosome 3D	252	1	252	69183548	69183799
Chromosome 3D	301	284	584	69183800	69184099
Chromosome 3D	459	1	455	69184239	69184690
Chromosome 3D	584	1	584	69311421	69312001
Chromosome 3D	584	1	584	69698920	69699503
Chromosome 3D	310	1	306	69699642	69699946
Chromosome 3D	252	1	252	69783343	69783594
Chromosome 3D	301	284	584	69783595	69783895
Chromosome 3D	224	1	217	69784073	69784296
Chromosome 3D	228	25	252	69988693	69988469
Chromosome 3D	460	1	455	69989659	69989208
Chromosome 3D	586	1	584	69990375	69989800
Chromosome 3D	202	24	225	70139774	70139573
Chromosome 3D	535	1	534	70572832	70572314
Chromosome 3D	584	1	584	70573540	70572971
Chromosome 3D	252	1	252	70619493	70619743
Chromosome 3D	301	284	584	70619744	70620044
Chromosome 3D	252	1	252	70620220	70620471
Chromosome 3D	294	284	577	70620472	70620764
Chromosome 3D	584	1	584	70857544	70858126
Chromosome 3D	447	1	443	70858267	70858706
Chromosome 3D	228	25	252	70859233	70859460
Chromosome 3D	301	284	584	70859461	70859761
Chromosome 3D	107	1	107	70859940	70860044
Chromosome 3D	584	1	584	70925850	70926432
Chromosome 3D	460	1	455	70926573	70927024
Chromosome 3D	528	1	523	71035732	71035206
Chromosome 3D	302	284	584	71036210	71035909
Chromosome 3D	252	1	252	71036462	71036211
Chromosome 3D	457	1	455	71253816	71253376
Chromosome 3D	578	1	577	71254527	71253964
Chromosome 3D	301	284	584	71255004	71254706
Chromosome 3D	216	37	252	71255211	71255005
Chromosome 3D	278	300	577	71281576	71281303
Chromosome 3D	252	1	252	71283590	71283341
Chromosome 3D	251	1	251	71304821	71305054
Chromosome 3D	294	284	577	71305056	71305347
Chromosome 3D	227	3	228	71410955	71410729
Chromosome 3D	582	1	582	71411676	71411100
Chromosome 3D	294	284	577	71734798	71734507
Chromosome 3D	252	1	252	71735050	71734799
Chromosome 3D	578	1	577	71937022	71936446
Chromosome 3D	299	284	582	71937500	71937202
Chromosome 3D	207	25	231	71937715	71937509
Chromosome 3D	458	1	455	72013934	72013494
Chromosome 3D	585	1	584	72014643	72014074
Chromosome 3D	301	284	584	72015123	72014823
Chromosome 3D	228	25	252	72015350	72015124
Chromosome 3D	356	102	455	72016213	72015865
Chromosome 3D	302	284	584	72025354	72025055
Chromosome 3D	252	1	252	72025606	72025355
Chromosome 3D	584	1	584	72209675	72210255
Chromosome 3D	558	25	581	72211304	72211859
Chromosome 3D	251	1	251	72421200	72421450
Chromosome 3D	301	284	584	72421452	72421752
Chromosome 3D	578	1	577	72421931	72422507
Chromosome 3D	249	1	249	72650812	72651060
Chromosome 3D	303	284	584	72651064	72651365
Chromosome 3D	458	1	455	72651505	72651956
Chromosome 3D	584	1	583	72912272	72912851
Chromosome 3D	308	1	306	72912991	72913295
Chromosome 3D	252	1	252	73615256	73615498
Chromosome 3D	301	284	584	73615499	73615799
Chromosome 3D	107	1	107	73615978	73616084
Chromosome 3D	577	1	577	73645912	73645337
Chromosome 3D	301	284	584	73646388	73646089
Chromosome 3D	227	26	252	73646615	73646389
Chromosome 3D	459	1	455	73647600	73647149
Chromosome 3D	584	1	584	73648321	73647740
Chromosome 3D	469	1	469	73699315	73698866
Chromosome 3D	584	1	584	73700075	73699494
Chromosome 3D	107	1	107	73769648	73769544
Chromosome 3D	301	284	584	73770124	73769824
Chromosome 3D	228	25	252	73770335	73770125
Chromosome 3D	458	1	455	73771287	73770847
Chromosome 3D	190	395	584	73771616	73771427
Chromosome 3D	365	6	370	73771974	73771611
Chromosome 3D	577	1	577	74116007	74115442
Chromosome 3D	299	284	582	74116487	74116189
Chromosome 3D	225	28	252	74116712	74116488
Chromosome 3D	577	1	577	74134773	74134198
Chromosome 3D	301	284	584	74135251	74134951
Chromosome 3D	252	1	252	74135502	74135252
Chromosome 3D	476	109	584	74172504	74172976
Chromosome 3D	561	25	584	74174077	74174634
Chromosome 3D	446	1	443	74174774	74175202
Chromosome 3D	560	25	584	74205353	74204795
Chromosome 3D	457	1	454	74206317	74205868
Chromosome 3D	301	284	584	74206793	74206494
Chromosome 3D	252	1	252	74207045	74206794
Chromosome 3D	500	1	495	74889960	74889462
Chromosome 3D	301	285	584	74890436	74890137
Chromosome 3D	253	1	253	74890689	74890437
Chromosome 3D	252	1	252	75030843	75031094
Chromosome 3D	303	284	584	75031095	75031396
Chromosome 3D	458	1	455	75031536	75031987
Chromosome 3D	228	25	252	75032502	75032729
Chromosome 3D	302	284	584	75032730	75033031
Chromosome 3D	528	1	523	75033208	75033734
Chromosome 3D	102	1	102	75357826	75357727
Chromosome 3D	552	33	584	75358554	75358004
Chromosome 3D	585	1	584	75366467	75365883
Chromosome 3D	252	1	252	75449813	75450064
Chromosome 3D	301	284	584	75450065	75450365
Chromosome 3D	470	1	469	75450541	75450990
Chromosome 3D	453	92	534	75759641	75759206
Chromosome 3D	446	1	445	75760083	75759639
Chromosome 3D	586	1	584	75760898	75760320
Chromosome 3D	585	1	584	75761622	75761039
Chromosome 3D	535	1	534	75903186	75902668
Chromosome 3D	584	1	584	75903904	75903326
Chromosome 3D	584	1	584	75944634	75945217
Chromosome 3D	308	1	306	75945356	75945660
Chromosome 3D	584	1	584	76304868	76304286
Chromosome 3D	586	1	584	76662157	76662709
Chromosome 3D	547	1	534	76724512	76723984
Chromosome 3D	559	25	583	76725206	76724653
Chromosome 3D	404	1	398	76726122	76725728
Chromosome 3D	582	1	582	76726844	76726264
Chromosome 3D	546	40	584	76805691	76806234
Chromosome 3D	225	28	252	76807345	76807569
Chromosome 3D	301	284	584	76807570	76807868
Chromosome 3D	106	1	106	76808047	76808150
Chromosome 3D	107	1	107	76843570	76843464
Chromosome 3D	577	1	577	76844330	76843754
Chromosome 3D	584	1	584	77162164	77162747
Chromosome 3D	309	1	307	77162886	77163191
Chromosome 3D	584	1	584	77213269	77212688
Chromosome 3D	561	25	584	77279503	77278946
Chromosome 3D	459	1	455	77280468	77280017
Chromosome 3D	582	1	582	77281190	77280610
Chromosome 3D	252	1	252	77316209	77316460
Chromosome 3D	299	284	582	77316461	77316757
Chromosome 3D	585	1	584	77316935	77317516
Chromosome 3D	446	1	443	77317657	77318085
Chromosome 3D	584	1	584	77615196	77615771
Chromosome 3D	445	1	443	77615911	77616332
Chromosome 3D	423	1	423	77638545	77638966
Chromosome 3D	161	421	581	77648113	77648272
Chromosome 3D	399	1	395	77648416	77648807
Chromosome 3D	554	25	577	77649367	77649919
Chromosome 3D	234	1	234	77666918	77667150
Chromosome 3D	223	362	584	77667150	77667372
Chromosome 3D	287	1	286	77667550	77667830
Chromosome 3D	560	25	584	77668988	77669547
Chromosome 3D	59	2	60	77784849	77784905
Chromosome 3D	145	48	192	77795350	77795494
Chromosome 3D	63	190	252	77804873	77804935
Chromosome 3D	300	284	578	77804936	77805230
Chromosome 3D	252	1	252	77863653	77863903
Chromosome 3D	301	284	584	77863904	77864203
Chromosome 3D	577	1	577	77864381	77864955
Chromosome 3D	583	1	582	77928579	77929158
Chromosome 3D	460	1	455	77929301	77929752
Chromosome 3D	228	25	252	77930268	77930495
Chromosome 3D	301	284	584	77930496	77930795
Chromosome 3D	446	1	445	77931031	77931476
Chromosome 3D	354	92	443	77931474	77931812
Chromosome 3D	366	1	363	78030252	78029894
Chromosome 3D	302	284	584	78030693	78030393
Chromosome 3D	228	25	252	78030919	78030694
Chromosome 3D	275	312	584	78032299	78032026
Chromosome 3D	228	25	252	78041143	78040916
Chromosome 3D	267	284	549	78042470	78042205
Chromosome 3D	252	1	252	78042722	78042471
Chromosome 3D	577	1	577	78103213	78102649
Chromosome 3D	299	284	581	78103679	78103381
Chromosome 3D	228	25	252	78103907	78103680
Chromosome 3D	446	1	443	78104871	78104433
Chromosome 3D	584	1	584	78249195	78249777
Chromosome 3D	460	1	455	78249918	78250369
Chromosome 3D	561	25	584	78250880	78251436
Chromosome 3D	403	1	400	78409447	78409843
Chromosome 3D	213	1	213	78610794	78611006
Chromosome 3D	92	211	300	78620431	78620522
Chromosome 3D	257	329	584	78620521	78620775
Chromosome 3D	577	1	577	78920143	78919570
Chromosome 3D	301	284	584	78920619	78920321
Chromosome 3D	252	1	252	78920871	78920620
Chromosome 3D	577	1	577	79175594	79175029
Chromosome 3D	301	284	584	79176073	79175773
Chromosome 3D	228	25	252	79176301	79176074
Chromosome 3D	459	1	455	79177268	79176817
Chromosome 3D	301	284	584	79177709	79177409
Chromosome 3D	252	1	252	79177961	79177710
Chromosome 3D	252	40	290	79380772	79381022
Chromosome 3D	252	1	252	79842077	79842328
Chromosome 3D	305	284	584	79842329	79842631
Chromosome 3D	457	1	454	79842771	79843210
Chromosome 3D	585	1	584	79963986	79964567
Chromosome 3D	459	1	455	79964710	79965161
Chromosome 3D	228	25	252	79965676	79965903
Chromosome 3D	301	284	584	79965904	79966204
Chromosome 3D	106	1	106	79966383	79966486
Chromosome 3D	361	92	451	80453836	80453490
Chromosome 3D	446	1	445	80454279	80453834
Chromosome 3D	301	284	584	80454813	80454515
Chromosome 3D	165	88	252	80454978	80454814
Chromosome 3D	460	1	455	80455960	80455509
Chromosome 3D	584	1	584	80456680	80456100
Chromosome 3D	577	1	577	80877531	80876957
Chromosome 3D	301	284	584	80878008	80877709
Chromosome 3D	252	1	252	80878260	80878009
Chromosome 3D	308	1	306	80923327	80923023
Chromosome 3D	370	1	370	80923757	80923389
Chromosome 3D	587	1	584	81192047	81192603
Chromosome 3D	226	25	250	81307644	81307869
Chromosome 3D	301	284	584	81307872	81308171
Chromosome 3D	577	1	577	81308352	81308916
Chromosome 3D	449	1	449	81330699	81331123
Chromosome 3D	271	1	269	81386198	81385930
Chromosome 3D	584	1	584	81386899	81386336
Chromosome 3D	367	1	363	81548310	81547951
Chromosome 3D	302	284	584	81548751	81548451
Chromosome 3D	228	25	252	81548979	81548752
Chromosome 3D	459	1	455	81549945	81549495
Chromosome 3D	302	284	584	81550387	81550086
Chromosome 3D	228	25	252	81550615	81550388
Chromosome 3D	459	1	455	81551582	81551131
Chromosome 3D	302	284	584	81552023	81551723
Chromosome 3D	219	34	252	81552242	81552024
Chromosome 3D	528	1	523	82013596	82013070
Chromosome 3D	302	284	584	82014075	82013774
Chromosome 3D	252	1	252	82014327	82014076
Chromosome 3D	252	1	252	82308094	82308345
Chromosome 3D	301	284	584	82308346	82308643
Chromosome 3D	545	35	577	82344633	82344120
Chromosome 3D	249	1	249	82537468	82537716
Chromosome 3D	301	284	584	82537720	82538018
Chromosome 3D	577	1	577	82538197	82538771
Chromosome 3D	577	1	577	82712156	82711591
Chromosome 3D	301	284	584	82712632	82712334
Chromosome 3D	228	25	252	82712860	82712633
Chromosome 3D	459	1	455	82775363	82774912
Chromosome 3D	584	1	584	82776083	82775502
Chromosome 3D	535	1	534	82949687	82949170
Chromosome 3D	585	1	584	82950410	82949830
Chromosome 3D	582	1	581	82966407	82966987
Chromosome 3D	455	3	455	82967132	82967572
Chromosome 3D	584	1	584	83021055	83021637
Chromosome 3D	459	1	455	83021777	83022228
Chromosome 3D	558	25	581	83022742	83023296
Chromosome 3D	377	1	374	83089861	83089494
Chromosome 3D	302	284	584	83090303	83090002
Chromosome 3D	228	25	252	83090531	83090304
Chromosome 3D	459	1	455	83091498	83091047
Chromosome 3D	302	284	584	83091940	83091639
Chromosome 3D	228	25	252	83092168	83091941
Chromosome 3D	302	284	584	83093574	83093274
Chromosome 3D	252	1	252	83093826	83093575
Chromosome 3D	577	1	577	83235092	83234527
Chromosome 3D	301	284	584	83235570	83235270
Chromosome 3D	252	1	252	83235822	83235571
Chromosome 3D	301	284	584	83236298	83235998
Chromosome 3D	252	1	252	83236550	83236299
Chromosome 3D	301	284	584	83237027	83236727
Chromosome 3D	252	1	252	83237279	83237028
Chromosome 3D	328	39	365	83255756	83256081
Chromosome 3D	107	1	107	83486554	83486448
Chromosome 3D	301	284	584	83487030	83486730
Chromosome 3D	252	1	252	83487281	83487031
Chromosome 3D	584	1	584	83815545	83816125
Chromosome 3D	447	1	443	83816266	83816681
Chromosome 3D	561	25	584	83817206	83817763
Chromosome 3D	457	1	454	83817904	83818353
Chromosome 3D	583	1	583	84297605	84298178
Chromosome 3D	237	1	237	84395741	84395976
Chromosome 3D	308	277	584	84395973	84396280
Chromosome 3D	458	1	455	84396419	84396870
Chromosome 3D	491	25	515	84397402	84397892
Chromosome 3D	249	1	249	84440897	84441145
Chromosome 3D	302	284	584	84441149	84441450
Chromosome 3D	459	1	455	84441591	84442042
Chromosome 3D	228	25	252	84442557	84442784
Chromosome 3D	302	284	584	84442785	84443084
Chromosome 3D	446	1	443	84443225	84443661
Chromosome 3D	228	25	252	84444190	84444417
Chromosome 3D	172	284	455	84444418	84444588
Chromosome 3D	225	25	249	84445132	84445356
Chromosome 3D	306	280	584	84445356	84445660
Chromosome 3D	228	25	252	84446767	84446994
Chromosome 3D	302	284	584	84446995	84447294
Chromosome 3D	367	1	363	84447435	84447795
Chromosome 3D	458	1	455	84816346	84815906
Chromosome 3D	561	25	584	84817043	84816485
Chromosome 3D	459	1	455	84818008	84817557
Chromosome 3D	584	1	584	84818731	84818149
Chromosome 3D	106	1	106	84916181	84916076
Chromosome 3D	584	1	584	84916939	84916357
Chromosome 3D	422	156	577	85006109	85005689
Chromosome 3D	160	1	160	85008054	85007895
Chromosome 3D	301	284	584	85008532	85008232
Chromosome 3D	252	1	252	85008784	85008533
Chromosome 3D	308	1	306	85197313	85197009
Chromosome 3D	584	1	584	85198035	85197454
Chromosome 3D	578	1	578	85214122	85213546
Chromosome 3D	366	1	363	85360494	85360135
Chromosome 3D	302	284	584	85360935	85360634
Chromosome 3D	226	25	250	85361163	85360938
Chromosome 3D	303	284	584	85362572	85362270
Chromosome 3D	228	25	252	85362800	85362573
Chromosome 3D	459	1	455	85363765	85363314
Chromosome 3D	302	284	584	85364206	85363905
Chromosome 3D	252	1	252	85364458	85364207
Chromosome 3D	169	1	169	85501535	85501702
Chromosome 3D	294	284	577	85506572	85506863
Chromosome 3D	252	1	252	85568790	85569041
Chromosome 3D	302	284	584	85569042	85569343
Chromosome 3D	459	1	455	85569483	85569934
Chromosome 3D	228	25	252	85570449	85570676
Chromosome 3D	302	284	584	85570677	85570978
Chromosome 3D	366	1	363	85571119	85571478
Chromosome 3D	492	39	525	85785870	85785388
Chromosome 3D	584	1	578	85786761	85786187
Chromosome 3D	276	261	529	86038759	86038488
Chromosome 3D	583	1	582	86055033	86054451
Chromosome 3D	451	1	451	86085518	86085967
Chromosome 3D	87	498	584	86085965	86086051
Chromosome 3D	228	25	252	86087162	86087389
Chromosome 3D	301	284	584	86087390	86087690
Chromosome 3D	107	1	107	86087870	86087974
Chromosome 3D	470	1	469	86361217	86360768
Chromosome 3D	584	1	584	86361975	86361394
Chromosome 3D	252	1	252	86544610	86544861
Chromosome 3D	303	284	584	86544862	86545164
Chromosome 3D	228	25	252	86546256	86546483
Chromosome 3D	303	284	584	86546484	86546786
Chromosome 3D	252	1	252	86550002	86550253
Chromosome 3D	302	284	584	86550254	86550554
Chromosome 3D	459	1	455	86550695	86551146
Chromosome 3D	102	151	252	86551670	86551771
Chromosome 3D	301	284	584	86551772	86552072
Chromosome 3D	446	1	445	86552296	86552741
Chromosome 3D	361	92	451	86552739	86553085
Chromosome 3D	252	1	252	86650092	86650343
Chromosome 3D	256	327	582	86657083	86657337
Chromosome 3D	584	1	584	86657516	86658097
Chromosome 3D	459	1	455	86658239	86658690
Chromosome 3D	251	1	251	86766492	86766742
Chromosome 3D	301	284	584	86766744	86767044
Chromosome 3D	104	1	104	86767222	86767325
Chromosome 3D	228	25	252	86785605	86785832
Chromosome 3D	301	284	584	86785833	86786132
Chromosome 3D	578	1	576	86786309	86786872
Chromosome 3D	76	1	75	86787017	86787092
Chromosome 3D	459	1	455	86907434	86906984
Chromosome 3D	301	284	584	86907875	86907575
Chromosome 3D	252	1	252	86908126	86907876
Chromosome 3D	252	1	252	87100570	87100821
Chromosome 3D	302	284	584	87100822	87101123
Chromosome 3D	459	1	455	87101264	87101715
Chromosome 3D	302	284	584	87102457	87102757
Chromosome 3D	228	25	252	87103864	87104091
Chromosome 3D	302	284	584	87104092	87104391
Chromosome 3D	459	1	455	87104532	87104983
Chromosome 3D	228	25	252	87105482	87105709
Chromosome 3D	302	284	584	87105710	87106011
Chromosome 3D	105	3	107	87106192	87106294
Chromosome 3D	252	1	252	87161842	87162093
Chromosome 3D	299	284	582	87162094	87162392
Chromosome 3D	459	1	455	87162533	87162984
Chromosome 3D	253	1	252	87302584	87302836
Chromosome 3D	300	286	584	87302839	87303136
Chromosome 3D	526	3	523	87303315	87303839
Chromosome 3D	269	37	303	87639159	87638891
Chromosome 3D	446	1	443	87659187	87659625
Chromosome 3D	228	25	252	87660140	87660367
Chromosome 3D	301	284	584	87660368	87660667
Chromosome 3D	577	1	577	87660846	87661410
Chromosome 3D	249	1	249	87699572	87699820
Chromosome 3D	252	1	252	87764721	87764948
Chromosome 3D	302	284	584	87764949	87765250
Chromosome 3D	582	1	577	87765428	87766004
Chromosome 3D	228	25	252	87895198	87895425
Chromosome 3D	302	284	584	87895426	87895727
Chromosome 3D	585	1	584	87895906	87896470
Chromosome 3D	458	1	455	87896607	87897046
Chromosome 3D	584	1	584	88048715	88049293
Chromosome 3D	308	1	306	88049432	88049736
Chromosome 3D	577	1	577	88523051	88522482
Chromosome 3D	228	25	252	88576288	88576515
Chromosome 3D	294	284	577	88576516	88576806
Chromosome 3D	584	1	584	88622841	88623423
Chromosome 3D	460	1	455	88623565	88624017
Chromosome 3D	228	25	252	88624532	88624759
Chromosome 3D	298	284	581	88624760	88625055
Chromosome 3D	42	64	105	88637585	88637626
Chromosome 3D	269	309	577	88678189	88677923
Chromosome 3D	323	1	323	88689594	88689272
Chromosome 3D	298	284	581	88690071	88689774
Chromosome 3D	252	1	252	88690322	88690072
Chromosome 3D	252	1	252	88738081	88738332
Chromosome 3D	300	286	584	88738335	88738633
Chromosome 3D	582	1	577	88738811	88739387
Chromosome 3D	457	1	455	89204815	89204375
Chromosome 3D	585	1	584	89205527	89204957
Chromosome 3D	299	284	582	89206007	89205709
Chromosome 3D	228	25	252	89206235	89206008
Chromosome 3D	458	1	455	89207198	89206749
Chromosome 3D	585	1	584	89208499	89207940
Chromosome 3D	301	284	584	89208978	89208679
Chromosome 3D	207	25	231	89209193	89208987
Chromosome 3D	214	258	469	89284559	89284347
Chromosome 3D	551	35	582	89285335	89284824
Chromosome 3D	584	1	584	89408914	89409496
Chromosome 3D	561	25	584	89410591	89411149
Chromosome 3D	587	1	584	89475022	89475606
Chromosome 3D	468	3	469	89475782	89476230
Chromosome 3D	259	1	252	90046652	90046904
Chromosome 3D	301	284	584	90046905	90047204
Chromosome 3D	584	1	577	90047381	90047963
Chromosome 3D	562	23	584	90525803	90525243
Chromosome 3D	460	1	455	90526780	90526329
Chromosome 3D	590	1	583	90527509	90526922
Chromosome 3D	583	1	581	90641178	90641728
Chromosome 3D	381	1	378	90641871	90642236
Chromosome 3D	453	1	451	90991242	90990802
Chromosome 3D	539	1	537	90991932	90991411
Chromosome 3D	584	1	584	91038044	91037464
Chromosome 3D	562	23	584	91137539	91136999
Chromosome 3D	459	1	455	91138501	91138069
Chromosome 3D	584	1	584	91139222	91138641
Chromosome 3D	512	15	521	91204391	91203881
Chromosome 3D	303	284	584	91204880	91204578
Chromosome 3D	252	1	252	91205131	91204881
Chromosome 3D	252	1	252	91312055	91312306
Chromosome 3D	301	284	584	91312307	91312607
Chromosome 3D	577	1	577	91312784	91313358
Chromosome 3D	457	1	455	91551535	91551084
Chromosome 3D	300	284	581	91551976	91551677
Chromosome 3D	252	1	252	91552228	91551977
Chromosome 3D	301	284	584	91605326	91605027
Chromosome 3D	252	1	252	91605578	91605327
Chromosome 3D	551	29	577	91891966	91892485
Chromosome 3D	584	1	584	91925632	91926214
Chromosome 3D	459	1	455	91926355	91926806
Chromosome 3D	228	25	252	91927322	91927549
Chromosome 3D	301	284	584	91927550	91927850
Chromosome 3D	106	1	106	91928028	91928131
Chromosome 3D	582	1	582	92017322	92017903
Chromosome 3D	469	1	469	92018086	92018535
Chromosome 3D	446	1	443	92468462	92468900
Chromosome 3D	223	30	252	92469433	92469655
Chromosome 3D	301	284	584	92469656	92469956
Chromosome 3D	585	1	584	92470135	92470704
Chromosome 3D	457	1	455	92470845	92471285
Chromosome 3D	252	1	252	92552893	92553144
Chromosome 3D	294	284	576	92553145	92553436
Chromosome 3D	107	1	107	92859205	92859101
Chromosome 3D	301	284	584	92859682	92859384
Chromosome 3D	228	25	252	92859910	92859683
Chromosome 3D	459	1	455	92860878	92860427
Chromosome 3D	302	284	584	92861320	92861019
Chromosome 3D	228	25	252	92861548	92861321
Chromosome 3D	459	1	455	92862514	92862063
Chromosome 3D	302	284	584	92862956	92862655
Chromosome 3D	252	1	252	92863208	92862957
Chromosome 3D	446	1	443	93258630	93259067
Chromosome 3D	228	25	252	93259596	93259823
Chromosome 3D	301	284	584	93259824	93260123
Chromosome 3D	582	1	582	93260301	93260881
Chromosome 3D	302	1	300	93261022	93261319
Chromosome 3D	252	1	252	93523093	93523344
Chromosome 3D	301	284	584	93523345	93523645
Chromosome 3D	577	1	577	93523821	93524396
Chromosome 3D	584	1	584	93637283	93637863
Chromosome 3D	459	1	454	93638004	93638454
Chromosome 3D	225	25	249	93638971	93639195
Chromosome 3D	301	284	584	93639199	93639497
Chromosome 3D	246	1	246	93811663	93811908
Chromosome 3D	301	284	584	93811915	93812211
Chromosome 3D	585	1	584	93901661	93902243
Chromosome 3D	459	1	455	93902384	93902826
Chromosome 3D	561	25	584	93903340	93903898
Chromosome 3D	584	1	584	93978155	93978736
Chromosome 3D	577	1	577	93978914	93979488
Chromosome 3D	252	1	252	94485657	94485908
Chromosome 3D	301	284	584	94485909	94486207
Chromosome 3D	469	1	469	94486383	94486831
Chromosome 3D	584	1	584	94677323	94677905
Chromosome 3D	460	1	455	94678045	94678496
Chromosome 3D	565	20	584	94679023	94679587
Chromosome 3D	587	1	584	94996200	94996784
Chromosome 3D	470	1	469	94996962	94997428
Chromosome 3D	584	1	584	95167735	95168318
Chromosome 3D	459	1	455	95168460	95168911
Chromosome 3D	344	25	367	95169426	95169769
Chromosome 3D	294	284	577	95236917	95236626
Chromosome 3D	242	1	242	95237169	95236928
Chromosome 3D	271	180	445	95342477	95342207
Chromosome 3D	196	54	249	95535596	95535791
Chromosome 3D	305	280	584	95535791	95536093
Chromosome 3D	584	1	584	95536271	95536852
Chromosome 3D	447	1	443	95536992	95537431
Chromosome 3D	562	23	584	95537971	95538531
Chromosome 3D	577	1	577	95822614	95822039
Chromosome 3D	301	284	584	95823093	95822793
Chromosome 3D	252	1	252	95823345	95823094
Chromosome 3D	584	1	584	95847529	95848110
Chromosome 3D	561	25	584	95849218	95849776
Chromosome 3D	584	1	584	96158764	96159346
Chromosome 3D	458	1	455	96159487	96159925
Chromosome 3D	447	1	443	96340990	96341428
Chromosome 3D	228	25	252	96341955	96342182
Chromosome 3D	301	284	584	96342183	96342483
Chromosome 3D	586	1	584	96342661	96343230
Chromosome 3D	458	1	455	96343371	96343811
Chromosome 3D	458	1	455	96483045	96482603
Chromosome 3D	586	1	584	96483740	96483186
Chromosome 3D	457	1	455	96683398	96682955
Chromosome 3D	586	1	584	96684092	96683537
Chromosome 3D	252	1	252	97286631	97286882
Chromosome 3D	299	284	581	97286883	97287180
Chromosome 3D	580	1	577	97287321	97287898
Chromosome 3D	578	1	577	97407783	97407208
Chromosome 3D	454	1	452	97416243	97415820
Chromosome 3D	535	1	534	97431238	97430732
Chromosome 3D	584	1	584	97431959	97431379
Chromosome 3D	189	1	188	97505126	97504938
Chromosome 3D	584	1	584	97505847	97505267
Chromosome 3D	585	1	584	97576958	97577541
Chromosome 3D	447	1	443	97577681	97578120
Chromosome 3D	228	25	252	97578649	97578876
Chromosome 3D	301	284	584	97578877	97579177
Chromosome 3D	107	1	107	97579355	97579459
Chromosome 3D	577	1	577	97705862	97705298
Chromosome 3D	302	284	584	97788053	97787752
Chromosome 3D	228	25	252	97788281	97788054
Chromosome 3D	459	1	455	97789250	97788799
Chromosome 3D	303	284	584	97789691	97789390
Chromosome 3D	252	1	252	97789943	97789692
Chromosome 3D	252	1	252	97819141	97819391
Chromosome 3D	299	284	582	97819392	97819690
Chromosome 3D	577	1	577	97819870	97820444
Chromosome 3D	584	1	584	98036706	98037288
Chromosome 3D	584	1	584	98199725	98200303
Chromosome 3D	446	1	443	98200439	98200869
Chromosome 3D	250	3	252	98311177	98311426
Chromosome 3D	301	284	584	98311427	98311725
Chromosome 3D	577	1	576	98311905	98312480
Chromosome 3D	249	1	249	98634015	98634263
Chromosome 3D	301	284	584	98634267	98634564
Chromosome 3D	308	1	306	98634704	98635008
Chromosome 3D	584	1	584	98792621	98793201
Chromosome 3D	228	25	252	98794309	98794536
Chromosome 3D	301	284	584	98794537	98794836
Chromosome 3D	274	29	299	98854842	98855113
Chromosome 3D	246	332	577	98855116	98855360
Chromosome 3D	584	1	582	98897729	98898279
Chromosome 3D	577	1	577	99530956	99531531
Chromosome 3D	505	29	526	99575243	99575739
Chromosome 3D	313	28	339	99632263	99631951
Chromosome 3D	457	1	454	99633227	99632779
Chromosome 3D	579	1	579	99633946	99633371
Chromosome 3D	252	1	252	99701379	99701630
Chromosome 3D	301	284	583	99701631	99701930
Chromosome 3D	184	50	233	99841063	99841246
Chromosome 3D	275	303	577	99854931	99855204
Chromosome 3D	582	1	582	100561408	100561989
Chromosome 3D	294	284	577	100616073	100615781
Chromosome 3D	252	1	252	100616325	100616074
Chromosome 3D	302	284	584	101169946	101169646
Chromosome 3D	252	1	252	101170197	101169947
Chromosome 3D	107	1	107	101478029	101477923
Chromosome 3D	301	284	584	101478504	101478205
Chromosome 3D	252	1	252	101478756	101478505
Chromosome 3D	584	1	584	101700122	101700705
Chromosome 3D	459	1	455	101700846	101701297
Chromosome 3D	563	28	584	101701830	101702381
Chromosome 3D	270	1	252	101702504	101702764
Chromosome 3D	295	284	577	101702765	101703054
Chromosome 3D	301	284	584	102305255	102304955
Chromosome 3D	227	25	251	102305483	102305257
Chromosome 3D	459	1	455	102307316	102306866
Chromosome 3D	304	282	584	102307759	102307457
Chromosome 3D	227	25	251	102307985	102307759
Chromosome 3D	459	1	455	102308949	102308499
Chromosome 3D	303	284	584	102309391	102309091
Chromosome 3D	252	1	252	102309643	102309392
Chromosome 3D	579	1	577	102469367	102468805
Chromosome 3D	107	1	107	102537297	102537193
Chromosome 3D	301	284	584	102537776	102537476
Chromosome 3D	228	25	252	102538004	102537777
Chromosome 3D	458	1	454	102538973	102538524
Chromosome 3D	302	284	584	102539414	102539113
Chromosome 3D	228	25	252	102539642	102539415
Chromosome 3D	301	284	582	102541039	102540739
Chromosome 3D	252	1	252	102541291	102541040
Chromosome 3D	252	1	252	102578914	102579165
Chromosome 3D	301	284	584	102579166	102579466
Chromosome 3D	585	1	584	102579644	102580226
Chromosome 3D	457	1	454	102580366	102580805
Chromosome 3D	586	1	584	102765874	102765320
Chromosome 3D	274	29	300	102854940	102855213
Chromosome 3D	249	329	577	102855212	102855459
Chromosome 3D	469	1	469	102963314	102962866
Chromosome 3D	585	1	584	102964074	102963492
Chromosome 3D	583	1	582	103011660	103012238
Chromosome 3D	459	1	455	103012381	103012832
Chromosome 3D	561	25	584	103013363	103013921
Chromosome 3D	458	1	455	103014067	103014517
Chromosome 3D	458	1	455	103206231	103205789
Chromosome 3D	300	284	583	103206672	103206373
Chromosome 3D	211	42	252	103206883	103206673
Chromosome 3D	550	25	574	103511748	103511200
Chromosome 3D	458	1	455	103512710	103512260
Chromosome 3D	582	1	582	103513470	103512890
Chromosome 3D	228	25	252	103602061	103601834
Chromosome 3D	457	1	454	103603019	103602578
Chromosome 3D	584	1	584	103603741	103603159
Chromosome 3D	308	1	306	103657477	103657780
Chromosome 3D	446	1	443	103719758	103720196
Chromosome 3D	227	25	251	103720723	103720934
Chromosome 3D	302	284	584	103720936	103721237
Chromosome 3D	578	1	577	103721416	103721991
Chromosome 3D	252	1	252	103791764	103792015
Chromosome 3D	303	284	584	103792016	103792318
Chromosome 3D	447	1	443	103792460	103792899
Chromosome 3D	228	25	252	103793427	103793651
Chromosome 3D	296	284	578	103793652	103793942
Chromosome 3D	95	1	95	103918182	103918276
Chromosome 3D	252	1	252	103919788	103920039
Chromosome 3D	302	284	584	103920040	103920340
Chromosome 3D	459	1	455	103920481	103920932
Chromosome 3D	228	25	252	103921447	103921674
Chromosome 3D	301	284	584	103921675	103921975
Chromosome 3D	107	1	107	103922154	103922258
Chromosome 3D	562	23	584	104039766	104039206
Chromosome 3D	460	1	455	104040746	104040295
Chromosome 3D	584	1	584	104041467	104040887
Chromosome 3D	565	1	564	104420815	104421376
Chromosome 3D	446	1	443	104421577	104422015
Chromosome 3D	565	20	584	104422553	104423117
Chromosome 3D	298	284	581	105084214	105084510
Chromosome 3D	585	1	584	105412248	105412813
Chromosome 3D	228	25	252	105859378	105859151
Chromosome 3D	134	1	133	105874286	105874153
Chromosome 3D	583	1	583	105875008	105874428
Chromosome 3D	228	25	252	106052616	106052392
Chromosome 3D	459	1	455	106053583	106053132
Chromosome 3D	584	1	584	106054305	106053723
Chromosome 3D	585	1	584	106119299	106119881
Chromosome 3D	228	25	252	106120979	106121203
Chromosome 3D	107	1	107	106611593	106611489
Chromosome 3D	301	284	584	106612069	106611770
Chromosome 3D	228	25	252	106612297	106612070
Chromosome 3D	460	1	455	106613267	106612815
Chromosome 3D	302	284	584	106613708	106613407
Chromosome 3D	252	1	252	106613960	106613709
Chromosome 3D	577	1	577	106624151	106623577
Chromosome 3D	582	1	582	106637499	106638076
Chromosome 3D	308	1	306	106638219	106638514
Chromosome 3D	457	1	455	106716981	106716540
Chromosome 3D	586	1	584	106717673	106717121
Chromosome 3D	107	1	107	106981645	106981539
Chromosome 3D	500	85	584	106982317	106981820
Chromosome 3D	578	1	577	106989754	106989192
Chromosome 3D	252	1	252	107081509	107081759
Chromosome 3D	299	284	582	107081760	107082057
Chromosome 3D	578	1	577	107082236	107082811
Chromosome 3D	92	284	375	107142603	107142512
Chromosome 3D	252	1	252	107142855	107142604
Chromosome 3D	535	1	534	107172654	107172136
Chromosome 3D	483	1	483	107173341	107172860
Chromosome 3D	252	1	252	107243871	107244122
Chromosome 3D	300	284	583	107244123	107244421
Chromosome 3D	445	1	443	107244563	107244984
Chromosome 3D	475	1	475	107434253	107433779
Chromosome 3D	301	284	584	107434729	107434429
Chromosome 3D	252	1	252	107434981	107434730
Chromosome 3D	560	25	584	107480362	107479803
Chromosome 3D	249	1	249	107481209	107480961
Chromosome 3D	584	1	584	107643904	107644485
Chromosome 3D	102	1	102	107644661	107644762
Chromosome 3D	584	1	584	107989226	107989808
Chromosome 3D	309	1	306	107989947	107990251
Chromosome 3D	174	1	174	108060748	108060920
Chromosome 3D	578	1	577	108088318	108087742
Chromosome 3D	301	284	584	108088796	108088497
Chromosome 3D	252	1	252	108089048	108088797
Chromosome 3D	284	1	284	108093661	108093943
Chromosome 3D	307	278	584	108111890	108112196
Chromosome 3D	469	1	469	108112316	108112765
Chromosome 3D	252	1	252	108250367	108250609
Chromosome 3D	301	284	584	108250610	108250909
Chromosome 3D	460	1	455	108251050	108251501
Chromosome 3D	565	20	584	108252027	108252591
Chromosome 3D	584	1	584	108302371	108302952
Chromosome 3D	447	1	443	108303093	108303532
Chromosome 3D	228	25	252	108304060	108304284
Chromosome 3D	587	1	584	108362592	108363175
Chromosome 3D	470	1	469	108363354	108363821
Chromosome 3D	228	25	252	108412971	108412747
Chromosome 3D	459	1	455	108413936	108413485
Chromosome 3D	584	1	584	108414659	108414077
Chromosome 3D	252	1	252	108635247	108635498
Chromosome 3D	301	284	584	108635499	108635799
Chromosome 3D	460	1	455	108635931	108636382
Chromosome 3D	562	23	584	108636915	108637475
Chromosome 3D	111	369	478	109223974	109223864
Chromosome 3D	470	1	469	109601759	109601293
Chromosome 3D	301	284	584	109602236	109601937
Chromosome 3D	228	25	252	109602464	109602237
Chromosome 3D	458	1	455	109603430	109602980
Chromosome 3D	252	1	252	109665097	109665348
Chromosome 3D	302	284	584	109665349	109665649
Chromosome 3D	528	1	523	109665829	109666354
Chromosome 3D	252	1	252	109922347	109922598
Chromosome 3D	302	284	584	109922599	109922897
Chromosome 3D	582	1	577	109960127	109959551
Chromosome 3D	302	284	584	109960604	109960305
Chromosome 3D	252	1	252	109960856	109960605
Chromosome 3D	584	1	584	110068340	110068923
Chromosome 3D	251	1	251	110100143	110100393
Chromosome 3D	301	284	584	110100395	110100694
Chromosome 3D	578	1	577	110100872	110101448
Chromosome 3D	146	32	177	110123295	110123431
Chromosome 3D	405	173	577	110134563	110134966
Chromosome 3D	538	1	536	110354625	110355162
Chromosome 3D	547	1	534	110355333	110355859
Chromosome 3D	252	1	252	110379422	110379673
Chromosome 3D	301	284	584	110379674	110379971
Chromosome 3D	495	1	495	110380150	110380643
Chromosome 3D	562	23	584	110536188	110535628
Chromosome 3D	457	1	454	110537169	110536719
Chromosome 3D	299	286	584	110537605	110537309
Chromosome 3D	252	1	252	110537859	110537608
Chromosome 3D	251	1	251	111147435	111147685
Chromosome 3D	301	284	584	111147687	111147987
Chromosome 3D	470	1	469	111148163	111148630
Chromosome 3D	584	1	584	111196013	111196594
Chromosome 3D	310	1	306	111196733	111197037
Chromosome 3D	561	25	584	111241252	111240694
Chromosome 3D	457	1	455	111242217	111241767
Chromosome 3D	584	1	584	111242938	111242357
Chromosome 3D	446	1	443	111342537	111342975
Chromosome 3D	229	25	252	111343503	111343731
Chromosome 3D	302	284	584	111343732	111344032
Chromosome 3D	594	1	577	111344211	111344793
Chromosome 3D	252	1	252	111516554	111516805
Chromosome 3D	301	284	584	111516806	111517105
Chromosome 3D	459	1	455	111517245	111517696
Chromosome 3D	228	25	252	111518213	111518427
Chromosome 3D	301	284	584	111518428	111518728
Chromosome 3D	107	1	107	111518906	111519010
Chromosome 3D	252	1	252	111576287	111576538
Chromosome 3D	301	284	584	111576539	111576839
Chromosome 3D	252	1	252	111577019	111577270
Chromosome 3D	304	284	584	111577271	111577574
Chromosome 3D	441	7	443	111577720	111578153
Chromosome 3D	225	25	249	111578680	111578904
Chromosome 3D	301	284	584	111578908	111579207
Chromosome 3D	577	1	577	111579386	111579951
Chromosome 3D	509	26	526	111679551	111679046
Chromosome 3D	105	1	105	111755290	111755186
Chromosome 3D	584	1	584	111756047	111755467
Chromosome 3D	458	1	455	111834567	111834127
Chromosome 3D	585	1	584	111835292	111834710
Chromosome 3D	252	1	252	111847803	111848054
Chromosome 3D	301	284	584	111848055	111848353
Chromosome 3D	459	1	455	111848494	111848945
Chromosome 3D	253	1	253	111950919	111951170
Chromosome 3D	300	285	584	111951171	111951468
Chromosome 3D	546	1	539	111951645	111952190
Chromosome 3D	148	430	577	111952207	111952353
Chromosome 3D	228	25	252	111970210	111970437
Chromosome 3D	299	284	582	111970438	111970735
Chromosome 3D	577	1	577	111970915	111971480
Chromosome 3D	584	1	584	112120236	112120817
Chromosome 3D	553	24	576	112121938	112122488
Chromosome 3D	459	1	455	112122635	112123086
Chromosome 3D	558	24	581	112123618	112124173
Chromosome 3D	60	1	59	112124314	112124373
Chromosome 3D	344	242	584	112148026	112148368
Chromosome 3D	583	1	576	112551823	112551243
Chromosome 3D	301	284	584	112552299	112552000
Chromosome 3D	252	1	252	112552551	112552300
Chromosome 3D	252	1	252	112610624	112610875
Chromosome 3D	291	284	574	112610876	112611165
Chromosome 3D	107	1	107	112611353	112611459
Chromosome 3D	252	1	252	112624169	112624420
Chromosome 3D	301	284	584	112624421	112624719
Chromosome 3D	481	54	534	112624856	112625319
Chromosome 3D	584	1	584	112658114	112658695
Chromosome 3D	587	1	584	112658835	112659415
Chromosome 3D	446	1	445	112659650	112660095
Chromosome 3D	454	92	534	112660093	112660527
Chromosome 3D	482	54	534	112781403	112780940
Chromosome 3D	220	365	584	112781757	112781540
Chromosome 3D	55	285	339	112781810	112781756
Chromosome 3D	252	1	252	112782063	112781812
Chromosome 3D	577	1	577	112913205	112913779
Chromosome 3D	228	25	252	112966080	112966307
Chromosome 3D	301	284	584	112966308	112966607
Chromosome 3D	424	1	423	112966784	112967207
Chromosome 3D	100	485	584	112975863	112975961
Chromosome 3D	456	3	455	112976104	112976542
Chromosome 3D	145	108	252	112979321	112979465
Chromosome 3D	302	284	584	112979466	112979767
Chromosome 3D	529	1	524	112979945	112980472
Chromosome 3D	308	1	306	113167805	113167500
Chromosome 3D	301	284	584	113168243	113167946
Chromosome 3D	251	1	251	113168495	113168245
Chromosome 3D	293	284	576	113392242	113391951
Chromosome 3D	251	1	251	113392489	113392244
Chromosome 3D	577	1	577	113762863	113762298
Chromosome 3D	301	284	584	113763344	113763044
Chromosome 3D	228	25	252	113763572	113763345
Chromosome 3D	295	284	577	114164802	114164513
Chromosome 3D	228	25	252	114165030	114164803
Chromosome 3D	459	1	455	114166001	114165550
Chromosome 3D	585	1	584	114166725	114166142
Chromosome 3D	428	1	427	114197694	114198118
Chromosome 3D	580	1	579	114209213	114209789
Chromosome 3D	309	1	306	114209933	114210239
Chromosome 3D	252	1	252	114447033	114447284
Chromosome 3D	299	284	582	114447285	114447582
Chromosome 3D	479	56	534	114447724	114448185
Chromosome 3D	302	284	584	114530737	114530436
Chromosome 3D	252	1	252	114530989	114530738
Chromosome 3D	252	1	252	114663504	114663755
Chromosome 3D	302	284	584	114663756	114664057
Chromosome 3D	459	1	455	114664197	114664647
Chromosome 3D	228	25	252	114665163	114665390
Chromosome 3D	301	284	584	114665391	114665691
Chromosome 3D	583	1	577	114665867	114666447
Chromosome 3D	561	25	584	114847769	114847212
Chromosome 3D	459	1	455	114848729	114848278
Chromosome 3D	584	1	584	114849452	114848870
Chromosome 3D	419	39	456	115112446	115112031
Chromosome 3D	366	1	363	115807717	115807358
Chromosome 3D	302	284	584	115808158	115807859
Chromosome 3D	228	25	252	115808362	115808159
Chromosome 3D	442	18	455	115809313	115808879
Chromosome 3D	304	284	584	115809746	115809445
Chromosome 3D	252	1	252	115809997	115809747
Chromosome 3D	252	1	252	115815010	115815261
Chromosome 3D	293	284	576	115815262	115815554
Chromosome 3D	459	1	455	115815701	115816152
Chromosome 3D	228	25	252	115964002	115964229
Chromosome 3D	298	284	581	115964230	115964526
Chromosome 3D	459	1	458	115964710	115965168
Chromosome 3D	458	1	455	115976112	115976552
Chromosome 3D	228	25	252	116551059	116550844
Chromosome 3D	409	50	455	116551976	116551575
Chromosome 3D	301	284	584	116552431	116552131
Chromosome 3D	252	1	252	116552683	116552432
Chromosome 3D	249	1	249	116735262	116735510
Chromosome 3D	301	284	584	116735514	116735814
Chromosome 3D	578	1	577	116735992	116736568
Chromosome 3D	294	284	577	116824579	116824287
Chromosome 3D	252	1	252	116824831	116824580
Chromosome 3D	252	1	252	117124444	117124695
Chromosome 3D	301	284	584	117124696	117124995
Chromosome 3D	107	1	107	117125173	117125279
Chromosome 3D	276	261	529	117339378	117339106
Chromosome 3D	305	284	584	117339944	117339655
Chromosome 3D	253	1	252	117340197	117339945
Chromosome 3D	281	1	281	117373490	117373770
Chromosome 3D	284	301	584	117373761	117374043
Chromosome 3D	535	1	534	117374184	117374702
Chromosome 3D	459	1	455	117685189	117684753
Chromosome 3D	584	1	584	117685911	117685329
Chromosome 3D	585	1	584	117739993	117740558
Chromosome 3D	584	1	584	117852178	117851597
Chromosome 3D	584	1	584	117896963	117897544
Chromosome 3D	584	1	584	118260102	118260684
Chromosome 3D	458	1	454	118260825	118261275
Chromosome 3D	561	25	584	118261789	118262347
Chromosome 3D	554	29	573	118409127	118409648
Chromosome 3D	500	39	530	118409787	118410273
Chromosome 3D	584	1	583	118564387	118563807
Chromosome 3D	301	284	584	118564827	118564527
Chromosome 3D	252	1	252	118565079	118564828
Chromosome 3D	578	1	577	118582426	118582997
Chromosome 3D	456	2	455	118635240	118634799
Chromosome 3D	584	1	584	118635962	118635381
Chromosome 3D	561	25	584	118722660	118722102
Chromosome 3D	459	1	455	118723623	118723172
Chromosome 3D	585	1	584	118724347	118723765
Chromosome 3D	454	92	534	119040542	119040107
Chromosome 3D	272	175	445	119040811	119040540
Chromosome 3D	439	1	438	119041529	119041104
Chromosome 3D	301	284	584	119042066	119041766
Chromosome 3D	225	28	252	119042291	119042067
Chromosome 3D	459	1	455	119043260	119042809
Chromosome 3D	585	1	584	119043975	119043401
Chromosome 3D	252	1	252	119690460	119690711
Chromosome 3D	301	284	584	119690712	119691011
Chromosome 3D	457	1	455	119691151	119691589
Chromosome 3D	137	20	156	119692080	119692216
Chromosome 3D	433	152	584	119711020	119711452
Chromosome 3D	457	2	455	120016689	120016239
Chromosome 3D	300	285	584	120017130	120016831
Chromosome 3D	252	1	252	120017383	120017132
Chromosome 3D	252	1	252	120327685	120327929
Chromosome 3D	301	284	584	120327930	120328230
Chromosome 3D	106	479	584	120328407	120328512
Chromosome 3D	448	1	443	120328653	120329091
Chromosome 3D	184	25	207	120329615	120329797
Chromosome 3D	390	196	584	120337339	120337728
Chromosome 3D	579	1	577	120390379	120390956
Chromosome 3D	458	1	455	120529051	120528611
Chromosome 3D	562	24	584	120529749	120529191
Chromosome 3D	460	1	455	120530731	120530280
Chromosome 3D	583	2	584	120531443	120530871
Chromosome 3D	435	61	495	120597385	120596951
Chromosome 3D	560	25	584	120768313	120767754
Chromosome 3D	584	1	584	120770000	120769419
Chromosome 3D	301	284	584	120770478	120770179
Chromosome 3D	252	1	252	120770730	120770479
Chromosome 3D	294	284	577	120944890	120944598
Chromosome 3D	253	1	252	120945143	120944891
Chromosome 3D	584	1	584	121515924	121516505
Chromosome 3D	577	1	577	121516681	121517255
Chromosome 3D	584	1	584	121639950	121640531
Chromosome 3D	457	1	455	121640592	121641025
Chromosome 3D	252	1	252	122295237	122295488
Chromosome 3D	301	284	584	122295489	122295789
Chromosome 3D	252	1	252	122358548	122358799
Chromosome 3D	301	284	584	122358800	122359100
Chromosome 3D	558	25	582	123383311	123382754
Chromosome 3D	458	1	455	123384274	123383825
Chromosome 3D	584	1	584	123384996	123384414
Chromosome 3D	252	1	252	123396651	123396902
Chromosome 3D	301	284	584	123396903	123397202
Chromosome 3D	577	1	577	123397377	123397952
Chromosome 3D	262	1	262	125298056	125298317
Chromosome 3D	266	320	584	125298325	125298590
Chromosome 3D	228	1	228	125500749	125500976
Chromosome 3D	299	284	582	125500988	125501286
Chromosome 3D	445	1	443	125641139	125641577
Chromosome 3D	228	25	252	125642102	125642329
Chromosome 3D	301	284	584	125642330	125642630
Chromosome 3D	579	1	578	125642811	125643374
Chromosome 3D	458	1	455	125643521	125643961
Chromosome 3D	296	284	578	125778542	125778251
Chromosome 3D	253	1	252	125778795	125778543
Chromosome 3D	301	284	584	125779236	125778936
Chromosome 3D	251	1	251	125779489	125779239
Chromosome 3D	577	1	577	125915084	125914520
Chromosome 3D	457	1	454	126111252	126110820
Chromosome 3D	584	1	584	126111971	126111392
Chromosome 3D	457	1	455	126179167	126178727
Chromosome 3D	563	23	584	126192903	126192343
Chromosome 3D	448	1	443	126193885	126193446
Chromosome 3D	584	1	584	126194603	126194024
Chromosome 3D	165	329	493	126375111	126375275
Chromosome 3D	536	1	534	126506869	126506351
Chromosome 3D	584	1	582	126507593	126507012
Chromosome 3D	252	1	252	126565038	126565280
Chromosome 3D	294	284	577	126565281	126565573
Chromosome 3D	252	1	252	126575474	126575725
Chromosome 3D	302	284	582	126575726	126576012
Chromosome 3D	424	1	422	126576155	126576563
Chromosome 3D	28	507	534	126576643	126576670
Chromosome 3D	107	1	107	126735819	126735715
Chromosome 3D	301	284	584	126736298	126735998
Chromosome 3D	228	25	252	126736526	126736299
Chromosome 3D	459	1	455	126737494	126737043
Chromosome 3D	584	1	584	126738217	126737635
Chromosome 3D	584	1	584	127002087	127002668
Chromosome 3D	459	1	455	127002809	127003260
Chromosome 3D	561	25	584	127003774	127004332
Chromosome 3D	252	1	252	127309461	127309712
Chromosome 3D	247	284	529	127309713	127309959
Chromosome 3D	560	25	584	127341067	127340510
Chromosome 3D	458	1	455	127342031	127341580
Chromosome 3D	584	1	584	127342752	127342171
Chromosome 3D	584	1	584	127667200	127667781
Chromosome 3D	586	1	584	127667921	127668501
Chromosome 3D	429	1	428	127668679	127669107
Chromosome 3D	582	1	581	127768489	127769069
Chromosome 3D	460	1	455	127769210	127769651
Chromosome 3D	228	25	252	127770166	127770393
Chromosome 3D	469	1	469	127948430	127947982
Chromosome 3D	584	1	584	127949187	127948608
Chromosome 3D	302	1	300	128165236	128164937
Chromosome 3D	584	1	584	128165955	128165375
Chromosome 3D	481	54	534	128312420	128311957
Chromosome 3D	301	284	584	128312857	128312559
Chromosome 3D	252	1	252	128313109	128312858
Chromosome 3D	250	3	252	128351871	128352120
Chromosome 3D	302	284	584	128352121	128352421
Chromosome 3D	578	1	578	128520782	128521333
Chromosome 3D	446	1	443	128521480	128521919
Chromosome 3D	227	27	252	128522452	128522674
Chromosome 3D	458	1	455	128686421	128685981
Chromosome 3D	580	1	579	128687131	128686567
Chromosome 3D	297	284	580	128687610	128687314
Chromosome 3D	228	25	252	128687822	128687611
Chromosome 3D	294	284	577	128758081	128757789
Chromosome 3D	252	1	252	128758333	128758082
Chromosome 3D	481	54	534	129157005	129156542
Chromosome 3D	301	284	584	129157441	129157143
Chromosome 3D	252	1	252	129157693	129157442
Chromosome 3D	252	1	252	129434173	129434424
Chromosome 3D	301	284	584	129434425	129434725
Chromosome 3D	579	1	577	129434900	129435477
Chromosome 3D	458	1	455	129766429	129765978
Chromosome 3D	585	1	584	129767152	129766569
Chromosome 3D	584	1	584	129767875	129767292
Chromosome 3D	299	284	581	129768352	129768054
Chromosome 3D	252	1	252	129768604	129768353
Chromosome 3D	532	1	527	130486355	130485826
Chromosome 3D	298	284	580	130486830	130486534
Chromosome 3D	252	1	252	130487082	130486831
Chromosome 3D	242	1	242	130684994	130685234
Chromosome 3D	356	229	584	130689848	130690202
Chromosome 3D	210	261	469	130690478	130690685
Chromosome 3D	584	1	584	130707441	130708024
Chromosome 3D	585	1	584	130929833	130930416
Chromosome 3D	441	1	437	130930557	130930980
Chromosome 3D	339	87	424	130931640	130931976
Chromosome 3D	211	374	584	130931987	130932193
Chromosome 3D	458	1	455	130932334	130932774
Chromosome 3D	499	87	584	130933365	130933856
Chromosome 3D	458	1	455	130933997	130934437
Chromosome 3D	499	87	584	130935045	130935539
Chromosome 3D	458	1	455	130935680	130936120
Chromosome 3D	500	87	584	130936711	130937205
Chromosome 3D	446	1	443	130937346	130937774
Chromosome 3D	499	87	584	130938393	130938887
Chromosome 3D	458	1	455	130939028	130939468
Chromosome 3D	499	87	584	130940091	130940585
Chromosome 3D	458	1	455	130940726	130941166
Chromosome 3D	178	1	177	131101143	131100966
Chromosome 3D	560	25	584	131101841	131101286
Chromosome 3D	459	1	455	131102798	131102356
Chromosome 3D	584	1	584	131103519	131102938
Chromosome 3D	584	1	584	131110580	131111163
Chromosome 3D	470	1	469	131111342	131111782
Chromosome 3D	446	1	443	131154928	131155365
Chromosome 3D	228	25	252	131155892	131156119
Chromosome 3D	301	284	584	131156120	131156419
Chromosome 3D	577	1	577	131156604	131157168
Chromosome 3D	584	1	584	131226540	131227121
Chromosome 3D	565	20	583	131228239	131228801
Chromosome 3D	457	1	455	131228942	131229370
Chromosome 3D	299	284	582	131617272	131616994
Chromosome 3D	252	1	252	131617524	131617273
Chromosome 3D	225	28	252	131939361	131939150
Chromosome 3D	459	1	455	131940329	131939878
Chromosome 3D	585	1	584	131941051	131940469
Chromosome 3D	252	1	252	132046724	132046975
Chromosome 3D	301	284	584	132046976	132047274
Chromosome 3D	303	1	301	132047414	132047715
Chromosome 3D	252	1	252	132209761	132210012
Chromosome 3D	298	284	581	132210013	132210309
Chromosome 3D	308	1	306	132210452	132210756
Chromosome 3D	300	284	581	132599916	132599623
Chromosome 3D	254	1	252	132600169	132599917
Chromosome 3D	582	1	581	132600889	132600311
Chromosome 3D	459	1	455	133561411	133560969
Chromosome 3D	584	1	584	133562128	133561552
Chromosome 3D	294	284	577	133724099	133723808
Chromosome 3D	252	1	252	133724351	133724100
Chromosome 3D	301	284	584	133724827	133724527
Chromosome 3D	252	1	252	133725079	133724828
Chromosome 3D	578	1	577	133909073	133908501
Chromosome 3D	583	1	582	133909793	133909216
Chromosome 3D	582	1	582	133910516	133909936
Chromosome 3D	308	1	306	133995307	133995003
Chromosome 3D	584	1	584	133996027	133995446
Chromosome 3D	584	1	581	134002076	134002658
Chromosome 3D	470	1	469	134002841	134003308
Chromosome 3D	250	329	577	134034313	134034066
Chromosome 3D	271	35	303	134034570	134034309
Chromosome 3D	481	54	534	134159957	134159494
Chromosome 3D	301	284	584	134160394	134160095
Chromosome 3D	252	1	252	134160646	134160395
Chromosome 3D	251	1	251	134169393	134169643
Chromosome 3D	303	282	584	134169643	134169945
Chromosome 3D	459	1	455	134170086	134170528
Chromosome 3D	302	1	300	134729153	134729454
Chromosome 3D	256	329	584	134729453	134729706
Chromosome 3D	444	1	443	134729846	134730276
Chromosome 3D	585	2	584	135304155	135303601
Chromosome 3D	584	1	584	136013005	136013587
Chromosome 3D	577	1	577	136013764	136014339
Chromosome 3D	480	55	534	136133794	136133333
Chromosome 3D	299	286	584	136134230	136133933
Chromosome 3D	252	1	252	136134484	136134233
Chromosome 3D	252	1	252	136381670	136381921
Chromosome 3D	301	284	584	136381922	136382222
Chromosome 3D	470	1	469	136382401	136382851
Chromosome 3D	228	25	252	136994046	136993822
Chromosome 3D	458	1	455	136995005	136994562
Chromosome 3D	301	284	584	136995445	136995145
Chromosome 3D	252	1	252	136995697	136995446
Chromosome 3D	549	1	534	137150581	137150052
Chromosome 3D	404	180	582	137151123	137150723
Chromosome 3D	459	1	455	137183771	137183329
Chromosome 3D	584	1	584	137184493	137183912
Chromosome 3D	228	25	252	137343045	137342818
Chromosome 3D	301	284	584	137370810	137370510
Chromosome 3D	225	28	252	137371034	137370811
Chromosome 3D	301	284	584	137425452	137425154
Chromosome 3D	228	25	252	137425680	137425453
Chromosome 3D	460	1	455	137426647	137426196
Chromosome 3D	270	315	584	137427056	137426787
Chromosome 3D	319	1	319	137431724	137431407
Chromosome 3D	470	1	469	137772494	137772027
Chromosome 3D	585	1	582	137773259	137772678
Chromosome 3D	252	1	252	138000488	138000739
Chromosome 3D	301	284	584	138000740	138001040
Chromosome 3D	585	1	584	138001218	138001801
Chromosome 3D	106	1	106	138001973	138002078
Chromosome 3D	459	1	455	138100320	138099879
Chromosome 3D	585	1	584	138101030	138100461
Chromosome 3D	301	284	584	138101509	138101209
Chromosome 3D	228	25	251	138101738	138101511
Chromosome 3D	460	1	455	138102696	138102255
Chromosome 3D	585	1	584	138103405	138102835
Chromosome 3D	302	284	584	138103885	138103584
Chromosome 3D	229	25	252	138104114	138103886
Chromosome 3D	459	1	455	138105070	138104629
Chromosome 3D	585	1	584	138105779	138105209
Chromosome 3D	301	284	584	138106257	138105958
Chromosome 3D	228	25	252	138106485	138106258
Chromosome 3D	459	1	455	138107442	138107001
Chromosome 3D	585	1	584	138108150	138107581
Chromosome 3D	301	284	584	138108628	138108329
Chromosome 3D	228	25	252	138108856	138108629
Chromosome 3D	458	1	455	138109823	138109373
Chromosome 3D	511	38	534	138116802	138116315
Chromosome 3D	443	142	583	138117347	138116908
Chromosome 3D	122	25	146	138121157	138121045
Chromosome 3D	459	1	455	138133722	138133272
Chromosome 3D	584	1	584	138134443	138133862
Chromosome 3D	191	1	190	138164048	138164237
Chromosome 3D	301	284	584	138164248	138164547
Chromosome 3D	457	1	455	138164687	138165129
Chromosome 3D	459	1	455	138456540	138456089
Chromosome 3D	301	284	584	138456981	138456681
Chromosome 3D	252	1	252	138457233	138456982
Chromosome 3D	66	92	157	138665773	138665708
Chromosome 3D	446	1	445	138666216	138665771
Chromosome 3D	587	1	584	138667033	138666453
Chromosome 3D	584	1	584	138667754	138667172
Chromosome 3D	578	1	577	138882351	138882886
Chromosome 3D	252	1	252	139109791	139110042
Chromosome 3D	301	284	584	139110043	139110343
Chromosome 3D	470	1	469	139110524	139110992
Chromosome 3D	578	1	577	139228640	139228065
Chromosome 3D	301	284	584	139229118	139228818
Chromosome 3D	252	1	252	139229370	139229119
Chromosome 3D	249	329	577	139296901	139296654
Chromosome 3D	584	1	584	139481740	139482309
Chromosome 3D	459	1	455	139482449	139482900
Chromosome 3D	561	25	584	139483414	139483971
Chromosome 3D	175	1	174	139484112	139484286
Chromosome 3D	460	10	469	139964536	139964096
Chromosome 3D	292	293	584	139965012	139964722
Chromosome 3D	301	1	301	139973401	139973102
Chromosome 3D	458	1	455	140054891	140054451
Chromosome 3D	223	362	584	140055239	140055032
Chromosome 3D	331	1	330	140055566	140055236
Chromosome 3D	301	284	584	140056040	140055743
Chromosome 3D	228	25	252	140056268	140056041
Chromosome 3D	311	267	577	140472696	140472387
Chromosome 3D	277	1	276	140474194	140473918
Chromosome 3D	586	1	584	140474886	140474334
Chromosome 3D	252	1	252	140523890	140524141
Chromosome 3D	302	284	584	140524142	140524440
Chromosome 3D	296	284	578	140729541	140729250
Chromosome 3D	253	1	252	140729794	140729542
Chromosome 3D	302	284	584	140730235	140729935
Chromosome 3D	252	1	252	140730487	140730236
Chromosome 3D	577	1	577	140834634	140834067
Chromosome 3D	301	284	584	140835111	140834812
Chromosome 3D	252	1	252	140835363	140835112
Chromosome 3D	470	1	469	140874559	140874092
Chromosome 3D	587	1	584	140875322	140874737
Chromosome 3D	28	507	534	141020758	141020731
Chromosome 3D	456	1	451	141021251	141020820
Chromosome 3D	587	1	583	141021976	141021392
Chromosome 3D	252	1	252	141383442	141383191
Chromosome 3D	519	66	584	141780973	141780458
Chromosome 3D	67	1	67	141789050	141788984
Chromosome 3D	584	1	584	142325674	142326252
Chromosome 3D	577	1	577	142396678	142396103
Chromosome 3D	301	284	584	142397156	142396857
Chromosome 3D	252	1	252	142397408	142397157
Chromosome 3D	470	1	469	142476228	142475761
Chromosome 3D	587	1	584	142476991	142476408
Chromosome 3D	164	1	163	142539359	142539522
Chromosome 3D	389	196	584	142539518	142539905
Chromosome 3D	107	1	107	142540081	142540187
Chromosome 3D	577	1	577	142570618	142571183
Chromosome 3D	252	1	252	142659927	142660178
Chromosome 3D	301	284	584	142660179	142660478
Chromosome 3D	459	1	455	142660620	142661071
Chromosome 3D	252	1	252	142725156	142725407
Chromosome 3D	106	1	106	142901072	142900969
Chromosome 3D	301	284	584	142901549	142901250
Chromosome 3D	228	25	252	142901777	142901550
Chromosome 3D	460	1	455	142902744	142902293
Chromosome 3D	585	1	584	142903466	142902884
Chromosome 3D	482	7	484	143068854	143068390
Chromosome 3D	585	1	584	143069579	143068997
Chromosome 3D	300	284	583	143146950	143146651
Chromosome 3D	252	1	252	143147202	143146951
Chromosome 3D	252	1	252	143249914	143250165
Chromosome 3D	294	284	577	143250166	143250458
Chromosome 3D	586	1	584	143774584	143775138
Chromosome 3D	453	1	451	143775279	143775708
Chromosome 3D	549	1	534	143890025	143889498
Chromosome 3D	587	1	583	143890752	143890167
Chromosome 3D	296	284	578	144071166	144070875
Chromosome 3D	251	1	250	144071419	144071169
Chromosome 3D	115	463	577	144071679	144071565
Chromosome 3D	578	1	577	144072705	144072131
Chromosome 3D	585	1	584	144135185	144134603
Chromosome 3D	458	1	454	144272221	144271771
Chromosome 3D	584	1	584	144272938	144272361
Chromosome 3D	302	284	584	144273411	144273116
Chromosome 3D	253	1	252	144273655	144273412
Chromosome 3D	584	1	577	144504839	144504257
Chromosome 3D	300	284	582	144512889	144512591
Chromosome 3D	252	1	252	144513141	144512890
Chromosome 3D	584	1	584	144899997	144900576
Chromosome 3D	584	1	584	145055667	145056226
Chromosome 3D	100	1	99	145056367	145056466
Chromosome 3D	252	1	252	145095902	145096153
Chromosome 3D	294	284	577	145096154	145096446
Chromosome 3D	537	1	537	145443134	145443659
Chromosome 3D	524	25	547	145444624	145445142
Chromosome 3D	133	1	130	145449474	145449606
Chromosome 3D	128	410	537	145483342	145483469
Chromosome 3D	448	1	443	145483560	145483998
Chromosome 3D	561	25	584	145484519	145485077
Chromosome 3D	172	1	171	145485208	145485379
Chromosome 3D	253	1	252	145569413	145569665
Chromosome 3D	302	284	584	145569666	145569967
Chromosome 3D	437	1	436	145570107	145570529
Chromosome 3D	244	1	244	145709117	145708874
Chromosome 3D	252	1	252	146112797	146113048
Chromosome 3D	274	284	557	146113049	146113322
Chromosome 3D	547	1	534	146160086	146159558
Chromosome 3D	560	25	583	146160786	146160228
Chromosome 3D	459	1	455	146161752	146161302
Chromosome 3D	584	1	584	146162475	146161893
Chromosome 3D	584	1	584	146331245	146331824
Chromosome 3D	513	25	536	146332933	146333427
Chromosome 3D	457	1	452	146333599	146334040
Chromosome 3D	250	1	249	146738349	146738598
Chromosome 3D	301	284	584	146738602	146738902
Chromosome 3D	93	1	93	146887085	146886993
Chromosome 3D	302	284	584	146887565	146887264
Chromosome 3D	50	202	251	146887616	146887567
Chromosome 3D	149	1	149	146896540	146896398
Chromosome 3D	317	1	317	147121636	147121951
Chromosome 3D	272	313	584	147129062	147129333
Chromosome 3D	459	1	455	147129474	147129925
Chromosome 3D	560	26	584	147130436	147130993
Chromosome 3D	252	1	252	147516294	147516545
Chromosome 3D	301	284	584	147516546	147516846
Chromosome 3D	457	2	455	147516985	147517426
Chromosome 3D	250	1	250	147606842	147607091
Chromosome 3D	460	1	455	147703072	147702621
Chromosome 3D	584	1	584	147703793	147703212
Chromosome 3D	301	284	584	147704272	147703972
Chromosome 3D	252	1	252	147704524	147704273
Chromosome 3D	445	1	443	147762254	147761826
Chromosome 3D	357	229	584	147762749	147762395
Chromosome 3D	206	28	233	147790487	147790282
Chromosome 3D	584	1	584	147806018	147805436
Chromosome 3D	577	1	577	147873145	147872584
Chromosome 3D	584	1	584	147873905	147873323
Chromosome 3D	585	1	584	149196142	149196723
Chromosome 3D	425	1	422	149196863	149197271
Chromosome 3D	584	1	584	149201502	149202083
Chromosome 3D	425	1	422	149202223	149202630
Chromosome 3D	495	1	495	149258410	149257917
Chromosome 3D	301	284	584	149258887	149258587
Chromosome 3D	252	1	252	149259139	149258888
Chromosome 3D	584	1	584	149386644	149387227
Chromosome 3D	565	20	584	149388345	149388908
Chromosome 3D	233	20	252	149390023	149390254
Chromosome 3D	297	284	578	149390255	149390545
Chromosome 3D	584	1	584	149405702	149406285
Chromosome 3D	461	1	455	149406426	149406877
Chromosome 3D	233	20	252	149419412	149419644
Chromosome 3D	252	1	252	149461817	149462068
Chromosome 3D	304	284	584	149462069	149462357
Chromosome 3D	458	1	455	149590600	149590160
Chromosome 3D	563	23	584	149591302	149590741
Chromosome 3D	459	1	455	149592282	149591831
Chromosome 3D	394	191	584	149592795	149592403
Chromosome 3D	195	1	195	149651863	149651669
Chromosome 3D	458	1	455	149742084	149741644
Chromosome 3D	549	37	584	149742770	149742224
Chromosome 3D	458	1	455	149743649	149743201
Chromosome 3D	102	483	584	149743889	149743789
Chromosome 3D	488	1	488	149756252	149755766
Chromosome 3D	228	25	252	150043146	150042928
Chromosome 3D	367	1	363	150052976	150052617
Chromosome 3D	584	1	584	150053698	150053117
Chromosome 3D	267	318	584	150082087	150081821
Chromosome 3D	584	1	584	150082816	150082234
Chromosome 3D	502	1	495	150532469	150531968
Chromosome 3D	299	284	581	150532944	150532646
Chromosome 3D	252	1	252	150533196	150532945
Chromosome 3D	252	1	252	150615558	150615809
Chromosome 3D	301	284	584	150615810	150616110
Chromosome 3D	584	1	577	150616288	150616870
Chromosome 3D	558	25	582	150691567	150691010
Chromosome 3D	459	1	454	150692520	150692081
Chromosome 3D	585	1	584	150693243	150692660
Chromosome 3D	301	284	584	150693721	150693422
Chromosome 3D	251	1	251	150693973	150693723
Chromosome 3D	584	1	584	150708084	150708663
Chromosome 3D	458	2	455	150708804	150709254
Chromosome 3D	565	20	584	150709780	150710342
Chromosome 3D	301	284	584	150799550	150799250
Chromosome 3D	225	29	252	150799766	150799551
Chromosome 3D	252	1	252	150918566	150918817
Chromosome 3D	300	284	583	150918818	150919116
Chromosome 3D	458	1	455	150919258	150919700
Chromosome 3D	584	1	584	151233595	151234176
Chromosome 3D	536	1	534	151234319	151234837
Chromosome 3D	577	1	577	151415498	151414926
Chromosome 3D	584	1	584	151416257	151415675
Chromosome 3D	584	1	584	151603631	151604211
Chromosome 3D	191	397	583	151848029	151848216
Chromosome 3D	568	23	584	151976239	151975674
Chromosome 3D	584	1	584	151986708	151986130
Chromosome 3D	560	25	584	152123097	152122542
Chromosome 3D	461	1	455	152124060	152123609
Chromosome 3D	584	1	584	152124783	152124201
Chromosome 3D	301	284	584	152125259	152124960
Chromosome 3D	252	1	252	152125511	152125260
Chromosome 3D	446	1	443	152170515	152170953
Chromosome 3D	228	25	252	152171480	152171707
Chromosome 3D	301	284	584	152171708	152172007
Chromosome 3D	577	1	577	152172187	152172752
Chromosome 3D	93	1	93	152237027	152237119
Chromosome 3D	204	137	340	152237128	152237330
Chromosome 3D	251	334	584	152262244	152262494
Chromosome 3D	583	1	582	152526824	152527405
Chromosome 3D	601	1	584	152834637	152835236
Chromosome 3D	535	1	534	152835374	152835892
Chromosome 3D	577	1	577	153004704	153004139
Chromosome 3D	301	284	584	153005184	153004884
Chromosome 3D	228	25	252	153005412	153005185
Chromosome 3D	458	1	455	153006377	153005927
Chromosome 3D	459	1	455	153049639	153049188
Chromosome 3D	301	284	584	153050080	153049780
Chromosome 3D	252	1	252	153050332	153050081
Chromosome 3D	584	1	584	154047057	154046477
Chromosome 3D	301	284	584	154047536	154047237
Chromosome 3D	252	1	252	154047787	154047537
Chromosome 3D	228	25	252	154581307	154581533
Chromosome 3D	299	285	581	154581535	154581833
Chromosome 3D	577	1	577	154582013	154582578
Chromosome 3D	134	451	584	154630727	154630860
Chromosome 3D	459	1	455	154631002	154631453
Chromosome 3D	233	20	252	154632201	154632433
Chromosome 3D	296	284	578	154632434	154632724
Chromosome 3D	446	1	443	154702098	154702536
Chromosome 3D	228	25	252	154703064	154703291
Chromosome 3D	301	284	584	154703292	154703592
Chromosome 3D	577	1	577	154703772	154704337
Chromosome 3D	577	1	577	154781577	154781003
Chromosome 3D	301	284	584	154782052	154781754
Chromosome 3D	252	1	252	154782303	154782053
Chromosome 3D	107	1	107	154923265	154923159
Chromosome 3D	585	1	584	154924026	154923442
Chromosome 3D	584	1	584	154924747	154924167
Chromosome 3D	458	1	455	154979628	154979188
Chromosome 3D	584	1	584	154980350	154979769
Chromosome 3D	301	284	584	154980826	154980528
[truncated: 6,139 more rows]

## Sheet: TaeSat02-118
TaeSat02-118
satDNA lenght 118 nt
Genome assembly analysis (IWGSC RefSeq v2.1)						Validation of satDNA sequences by in situ Hybridisation
				CHROMOSOME POSITION
Chromosome	alignment length	alignment start	alignment end	start	end			FISH signal
Chromosome 1B	110	1	110	1582288	1582397		Chromosome 1B	Yes
Chromosome 1B	115	4	118	1605716	1605830		Chromosome 1D	No
Chromosome 1B	116	3	118	1606188	1606303		Chromosome 2A	No
Chromosome 1B	116	3	118	1607128	1607243		Chromosome 2B	Yes
Chromosome 1B	118	1	118	1607472	1607589		Chromosome 2D	Yes
Chromosome 1B	118	1	118	1608372	1608489		Chromosome 3A	No
Chromosome 1B	116	3	118	1609953	1610068		Chromosome 3B	Yes
Chromosome 1B	118	1	118	1611203	1611320		Chromosome 3D	No
Chromosome 1B	116	3	118	1611323	1611438		Chromosome 4A	Yes
Chromosome 1B	115	4	118	1612736	1612850		Chromosome 4B	Yes
Chromosome 1B	120	1	118	1618546	1618661		Chromosome 4D	No
Chromosome 1B	116	3	118	1620065	1620180		Chromosome 5A	Yes
Chromosome 1B	116	3	118	1623482	1623597		Chromosome 5B	Yes
Chromosome 1B	118	1	118	1625583	1625700		Chromosome 5D	No
Chromosome 1B	50	1	50	1626525	1626574		Chromosome 6A	No
Chromosome 1B	98	21	118	1627666	1627763		Chromosome 6B	Yes
Chromosome 1B	117	3	118	1629601	1629716		Chromosome 6D	No
Chromosome 1B	116	3	118	1632028	1632143		Chromosome 7A	No
Chromosome 1B	117	3	118	1635980	1636095		Chromosome 7B	Yes
Chromosome 1B	116	3	118	1636451	1636566		Chromosome 7D	No
Chromosome 1B	118	1	118	1637854	1637971
Chromosome 1B	116	3	118	1638677	1638792
Chromosome 1B	116	3	118	1640559	1640673
Chromosome 1B	118	1	118	1641608	1641725
Chromosome 1B	93	1	93	1643250	1643342
Chromosome 1B	93	1	93	1643955	1644047
Chromosome 1B	115	4	118	1644074	1644188
Chromosome 1B	113	3	115	1644544	1644656
Chromosome 1B	118	1	118	1644660	1644777
Chromosome 1B	118	1	118	1645952	1646069
Chromosome 1B	116	3	118	1646425	1646540
Chromosome 1B	118	1	118	1647364	1647481
Chromosome 1B	117	2	118	1647719	1647835
Chromosome 1B	116	3	118	1648308	1648423
Chromosome 1B	118	1	118	1648777	1648893
Chromosome 1B	116	3	118	1649245	1649360
Chromosome 1B	118	1	118	1649597	1649712
Chromosome 1B	116	3	118	1649715	1649830
Chromosome 1B	119	1	118	1658929	1659046
Chromosome 1B	116	3	118	1659401	1659515
Chromosome 1B	117	2	118	1660104	1660220
Chromosome 1B	116	3	118	1660556	1660671
Chromosome 1B	117	1	117	1661025	1661141
Chromosome 1B	115	4	118	1661971	1662085
Chromosome 1B	118	1	118	1663106	1663223
Chromosome 1B	116	3	118	1665802	1665917
Chromosome 1B	119	1	118	1666155	1666271
Chromosome 1B	116	3	118	1666980	1667095
Chromosome 1B	117	1	117	1667322	1667437
Chromosome 1B	118	1	118	1667795	1667912
Chromosome 1B	115	3	117	1669090	1669204
Chromosome 1B	61	1	61	1669905	1669964
Chromosome 1B	115	3	117	5109597	5109483
Chromosome 1B	118	1	118	5110427	5110310
Chromosome 1B	118	1	118	5129240	5129123
Chromosome 1B	115	4	118	5129355	5129241
Chromosome 1B	116	3	118	5130176	5130061
Chromosome 1B	115	4	118	5130645	5130531
Chromosome 1B	116	3	118	5131467	5131352
Chromosome 1B	115	4	118	5131936	5131822
Chromosome 1B	101	3	103	5134259	5134160
Chromosome 1B	115	4	118	5135901	5135787
Chromosome 1B	116	3	118	5146342	5146227
Chromosome 1B	115	4	118	5146811	5146697
Chromosome 1B	99	5	103	5149164	5149067
Chromosome 1B	115	4	118	5150100	5149988
Chromosome 1B	103	1	103	5150807	5150705
Chromosome 1B	115	4	118	5150922	5150808
Chromosome 1B	118	1	118	5154036	5153919
Chromosome 1B	116	3	118	5157793	5157680
Chromosome 1B	103	1	103	5158145	5158043
Chromosome 1B	115	4	118	5158260	5158146
Chromosome 1B	118	1	118	5194875	5194758
Chromosome 1B	119	1	118	5211989	5211872
Chromosome 1B	88	31	118	202310602	202310689
Chromosome 1B	118	1	118	202310808	202310925
Chromosome 1B	118	1	118	202310926	202311043
Chromosome 1B	118	1	118	202311044	202311161
Chromosome 1B	118	1	118	202311162	202311279
Chromosome 1B	55	1	55	202311280	202311334
Chromosome 1B	96	22	117	300005926	300006021
Chromosome 1B	63	50	112	516338311	516338373
Chromosome 1B	118	1	118	516338678	516338795
Chromosome 1B	63	50	112	516338977	516339039
Chromosome 1B	116	3	118	516339166	516339281
Chromosome 1B	116	3	118	516339402	516339517
Chromosome 1B	116	3	118	516339638	516339753
Chromosome 1B	116	3	118	516340954	516341069
Chromosome 1B	63	50	112	516341226	516341288
Chromosome 1B	116	3	118	516341415	516341530
Chromosome 1B	113	1	113	516341884	516341996
Chromosome 1B	116	3	118	516342585	516342700
Chromosome 1B	63	50	112	516343425	516343487
Chromosome 1B	116	3	118	516343614	516343729
Chromosome 1B	63	50	112	516344028	516344090
Chromosome 1B	116	3	118	516344217	516344332
Chromosome 1B	116	3	118	516344902	516345017
Chromosome 1B	32	50	81	516345174	516345205
Chromosome 1B	69	50	118	516346870	516346938
Chromosome 1B	69	50	118	516347761	516347829
Chromosome 1B	69	50	118	516350255	516350323
Chromosome 1B	116	3	118	516352226	516352341
Chromosome 1B	118	1	118	689500393	689500510
Chromosome 1B	116	4	118	689502238	689502353
Chromosome 1B	116	3	118	689503004	689503119
Chromosome 1B	115	3	117	689504694	689504808
Chromosome 1B	116	3	118	689506413	689506528
Chromosome 1B	114	3	116	689518168	689518281
Chromosome 1B	116	3	118	689519127	689519242
Chromosome 1B	116	3	118	689519597	689519712
Chromosome 1B	116	3	118	689521399	689521514
Chromosome 1B	114	3	116	689521870	689521983
Chromosome 1B	116	3	118	689523115	689523230
Chromosome 1B	117	2	118	689523586	689523702
Chromosome 1B	116	3	118	689524564	689524679
Chromosome 1B	116	3	118	689525034	689525149
Chromosome 1B	116	3	118	689526752	689526867
Chromosome 1B	118	1	118	689527222	689527339
Chromosome 1B	116	3	118	689528471	689528586
Chromosome 1B	117	2	118	689528942	689529058
Chromosome 1B	116	3	118	689530191	689530306
Chromosome 1B	118	1	118	689530661	689530778
Chromosome 1B	116	3	118	689531911	689532026
Chromosome 1B	118	1	118	689532380	689532497
Chromosome 1B	118	1	118	689533639	689533756
Chromosome 1B	118	1	118	689535359	689535476
Chromosome 1B	116	3	118	689536257	689536372
Chromosome 1B	118	1	118	689536710	689536827
Chromosome 1B	87	1	87	689538428	689538514
Chromosome 1B	116	3	118	689539178	689539293
Chromosome 1B	118	1	118	689539853	689539970
Chromosome 1B	116	3	118	689542388	689542503
Chromosome 1B	118	1	118	689550273	689550390
Chromosome 1B	118	1	118	689554142	689554259
Chromosome 1B	118	1	118	689557229	689557346
Chromosome 1B	118	1	118	689558947	689559064
Chromosome 1B	118	1	118	689560315	689560432
Chromosome 1B	118	1	118	689562034	689562151
Chromosome 1B	118	1	118	689563753	689563870
Chromosome 1B	116	3	118	689568609	689568724
Chromosome 1B	118	1	118	689574647	689574764
Chromosome 1B	116	3	118	689581681	689581796
Chromosome 1B	116	3	118	689583401	689583516
Chromosome 1B	116	3	118	689585002	689585117
Chromosome 1B	116	3	118	689586720	689586835
Chromosome 1B	116	3	118	689588439	689588554
Chromosome 1B	118	1	118	689588908	689589025
Chromosome 1B	116	3	118	689590159	689590274
Chromosome 1B	118	1	118	689590628	689590745
Chromosome 1B	116	3	118	689591877	689591991
Chromosome 1B	101	18	118	689592362	689592462
Chromosome 1B	116	3	118	689593596	689593711
Chromosome 1B	118	1	118	689595047	689595164
Chromosome 1B	116	3	118	689596297	689596412
Chromosome 1B	118	1	118	689596766	689596883
Chromosome 1B	116	3	118	689598016	689598131
Chromosome 1B	118	1	118	689598485	689598602
Chromosome 1B	116	3	118	689599736	689599851
Chromosome 1B	118	1	118	689600205	689600322
Chromosome 1B	116	3	118	689601455	689601570
Chromosome 1B	118	1	118	689601924	689602041
Chromosome 1B	116	3	118	689603175	689603290
Chromosome 1B	118	1	118	689604778	689604895
Chromosome 1B	118	1	118	689607953	689608070
Chromosome 1B	116	3	118	689609642	689609757
Chromosome 1B	116	3	118	689611363	689611478
Chromosome 1B	117	3	118	689613083	689613199
Chromosome 1B	118	1	118	689613554	689613671
Chromosome 1B	98	1	98	689615275	689615372
Chromosome 1B	98	1	98	689616990	689617087
Chromosome 1B	98	1	98	689618706	689618803
Chromosome 1B	98	1	98	689620422	689620519
Chromosome 1B	98	1	98	689622138	689622235
Chromosome 1B	116	3	118	689625083	689625198
Chromosome 1B	117	3	118	689627266	689627382
Chromosome 1B	117	3	118	689631477	689631593
Chromosome 1B	117	3	118	689633198	689633314
Chromosome 1B	117	3	118	689634919	689635035
Chromosome 1B	116	3	118	689638301	689638416
Chromosome 1B	117	3	118	689640021	689640137
Chromosome 1B	116	3	118	689641742	689641857
Chromosome 1B	118	1	118	689642212	689642329
Chromosome 1B	118	1	118	689643933	689644050
Chromosome 1B	116	3	118	689645184	689645298
Chromosome 1B	118	1	118	689645653	689645770
Chromosome 1B	116	3	118	689646901	689647016
Chromosome 1B	118	1	118	689647371	689647488
Chromosome 1B	116	3	118	689648622	689648737
Chromosome 1B	116	3	118	691893135	691893020
Chromosome 1B	115	3	117	691894888	691894774
Chromosome 1B	115	3	117	691896766	691896652
Chromosome 1B	115	3	117	691898620	691898506
Chromosome 1B	116	3	118	691898738	691898623
Chromosome 1B	113	5	117	691913287	691913399
Chromosome 1B	115	3	117	691914224	691914338
Chromosome 1B	113	5	117	691915165	691915276
Chromosome 1B	115	3	117	691915632	691915746
Chromosome 1B	115	3	117	691916924	691917038
Chromosome 1B	115	3	117	691918311	691918425
Chromosome 1B	115	3	117	691918777	691918891
Chromosome 1B	114	5	118	691919622	691919735
Chromosome 1B	115	3	117	691919738	691919852
Chromosome 1B	115	3	117	691922645	691922759
Chromosome 1B	115	3	117	691924957	691925071
Chromosome 1B	114	3	116	691925706	691925819
Chromosome 1B	115	4	118	691925941	691926055
Chromosome 1B	115	3	117	691928384	691928498
Chromosome 1B	114	3	116	691929164	691929277
Chromosome 1B	115	3	117	691930803	691930917
Chromosome 1B	115	3	117	691931701	691931815
Chromosome 1B	115	3	117	691933266	691933380
Chromosome 1B	115	3	117	691934201	691934315
Chromosome 1B	116	3	118	691935142	691935257
Chromosome 1B	97	21	117	691936088	691936184
Chromosome 1B	115	3	117	691936540	691936654
Chromosome 1B	97	21	117	691938936	691939032
Chromosome 1B	115	3	117	691939388	691939502
Chromosome 1B	115	3	117	691940728	691940842
Chromosome 1B	115	3	117	691941198	691941312
Chromosome 1B	116	3	118	691942137	691942252
Chromosome 1B	97	21	117	691943085	691943181
Chromosome 1B	115	3	117	691943537	691943651
Chromosome 1B	115	3	117	691944855	691944969
Chromosome 1B	114	4	117	691945323	691945436
Chromosome 1B	113	5	117	691945793	691945905
Chromosome 1B	115	3	117	691946258	691946372
Chromosome 1B	116	3	118	691946492	691946607
Chromosome 1B	115	3	117	691946610	691946724
Chromosome 1B	115	3	117	691947432	691947546
Chromosome 1B	115	3	117	691947910	691948024
Chromosome 1B	115	3	117	691948380	691948494
Chromosome 1B	115	3	117	691949334	691949448
Chromosome 1B	113	5	117	691949824	691949936
Chromosome 1B	125	3	118	691950056	691950180
Chromosome 1B	115	3	117	691950183	691950297
Chromosome 1B	115	3	117	691951005	691951119
Chromosome 1B	113	5	117	691951476	691951588
Chromosome 1B	116	3	118	691954508	691954623
Chromosome 1B	116	3	118	691956153	691956268
Chromosome 1B	116	3	118	691959088	691959203
Chromosome 1B	115	3	117	691961202	691961316
Chromosome 1B	115	4	118	691961672	691961786
Chromosome 1B	115	3	117	691971565	691971679
Chromosome 1B	116	3	118	691972035	691972150
Chromosome 1B	116	3	118	691973797	691973912
Chromosome 1B	115	3	117	691973915	691974029
Chromosome 1B	116	3	118	691975324	691975439
Chromosome 1B	116	3	118	691976240	691976355
Chromosome 1B	115	3	117	691977180	691977294
Chromosome 1B	115	3	117	691979529	691979643
Chromosome 1B	116	3	118	691980938	691981053
Chromosome 1B	115	4	118	691981173	691981287
Chromosome 1B	116	3	118	691981878	691981993
Chromosome 1B	115	3	117	691982818	691982932
Chromosome 1B	115	3	117	691985167	691985281
Chromosome 1B	116	3	118	691986576	691986691
Chromosome 1B	116	3	118	691987986	691988101
Chromosome 1B	115	3	117	691989967	691990081
Chromosome 1B	116	3	118	691990437	691990552
Chromosome 1B	116	3	118	691991377	691991492
Chromosome 1B	116	3	118	691993448	691993563
Chromosome 1B	118	1	118	691994851	691994968
Chromosome 1B	118	1	118	691995416	691995533
Chromosome 1B	113	5	117	691996215	691996327
Chromosome 1B	115	3	117	692003757	692003871
Chromosome 1B	116	3	118	692004696	692004810
Chromosome 1B	115	4	118	692005636	692005750
Chromosome 1B	118	1	118	692008914	692009031
Chromosome 1B	118	1	118	692011132	692011249
Chromosome 1B	118	1	118	692014051	692014168
Chromosome 1B	117	3	118	692014287	692014403
Chromosome 1B	112	3	114	692015110	692015221
Chromosome 1B	117	2	118	692056729	692056845
Chromosome 1B	117	2	118	692058020	692058136
Chromosome 1B	115	4	118	692058726	692058840
Chromosome 1B	117	2	118	692059311	692059427
Chromosome 1B	115	4	118	692060017	692060131
Chromosome 1B	116	3	118	692060604	692060719
Chromosome 1B	116	3	118	692061789	692061904
Chromosome 1B	114	4	117	692062142	692062255
Chromosome 1B	115	3	117	692076733	692076846
Chromosome 1B	115	4	118	692078127	692078241
Chromosome 1B	80	39	118	692080073	692080152
Chromosome 1B	80	39	118	692082271	692082350
Chromosome 1B	116	3	118	692095614	692095729
Chromosome 1B	116	3	118	692096657	692096772
Chromosome 1B	80	39	118	692097900	692097979
Chromosome 1B	116	3	118	692104817	692104932
Chromosome 1B	115	3	117	692105286	692105400
Chromosome 1B	108	10	117	692113236	692113343
Chromosome 1B	116	3	118	692124997	692125112
Chromosome 1B	117	2	118	693909568	693909684
Chromosome 1B	114	1	114	693909685	693909798
Chromosome 1B	116	3	118	694503108	694502995
Chromosome 1B	117	2	118	694503855	694503739
Chromosome 1B	118	1	118	694503974	694503857
Chromosome 1B	115	4	118	694504207	694504093
Chromosome 1B	116	3	118	694504679	694504565
Chromosome 1B	118	1	118	694508737	694508620
Chromosome 1B	115	4	118	694508852	694508738
Chromosome 1B	82	37	118	694508937	694508856
Chromosome 1B	116	3	118	694509207	694509092
Chromosome 1B	115	4	118	694510938	694510824
Chromosome 1B	82	37	118	694511023	694510942
Chromosome 1B	116	3	118	694511293	694511178
Chromosome 1B	116	3	118	694513114	694512999
Chromosome 1B	107	4	110	694514761	694514655
Chromosome 1B	82	37	118	694514846	694514765
Chromosome 1B	74	45	118	694515074	694515001
Chromosome 1B	102	3	104	694515469	694515369
Chromosome 1B	118	1	118	694515589	694515472
Chromosome 1B	115	4	118	694515704	694515590
Chromosome 1B	97	22	118	694515804	694515708
Chromosome 1B	97	22	118	694516185	694516089
Chromosome 1B	117	1	117	694516526	694516410
Chromosome 1B	98	21	118	694517320	694517223
Chromosome 1B	115	3	116	694962315	694962203
Chromosome 1B	116	3	118	694963369	694963254
Chromosome 1B	117	3	118	694965292	694965178
Chromosome 1B	116	3	118	694965645	694965530
Chromosome 1B	116	3	118	694966117	694966002
Chromosome 1B	117	3	118	694967292	694967177
Chromosome 1B	117	3	118	694967527	694967413
Chromosome 1B	114	3	116	694967879	694967766
Chromosome 1B	116	3	118	694969054	694968939
Chromosome 1B	116	3	118	694969642	694969527
Chromosome 1B	117	2	118	694969878	694969762
Chromosome 1B	115	5	117	694971053	694970940
Chromosome 1B	108	10	116	694971282	694971176
Chromosome 1B	118	1	118	694972583	694972466
Chromosome 1B	117	2	118	694972817	694972701
Chromosome 1B	116	3	118	694973521	694973406
Chromosome 1B	117	1	117	694974111	694973995
Chromosome 1B	117	2	118	694974345	694974229
Chromosome 1B	117	3	118	694975519	694975404
Chromosome 1B	117	3	118	694975754	694975640
Chromosome 1B	116	3	118	694976107	694975992
Chromosome 1B	116	3	118	694976576	694976461
Chromosome 1B	115	3	117	694977869	694977755
Chromosome 1B	117	3	118	694978104	694977990
Chromosome 1B	115	3	117	694978693	694978579
Chromosome 1B	116	3	118	694978929	694978814
Chromosome 1B	116	3	118	694979283	694979168
Chromosome 1B	115	4	118	694981055	694980941
Chromosome 1B	115	5	118	694982808	694982694
Chromosome 1B	117	3	118	694983044	694982930
Chromosome 1B	114	3	116	695008939	695008826
Chromosome 1B	118	1	118	695009505	695009388
Chromosome 1B	119	1	118	695009974	695009858
Chromosome 1B	115	3	117	695010908	695010795
Chromosome 1B	116	3	118	695011497	695011382
Chromosome 1B	116	3	118	695012201	695012087
Chromosome 1B	116	3	118	695013260	695013145
Chromosome 1B	116	3	118	695014471	695014356
Chromosome 1B	94	2	95	695015412	695015319
Chromosome 1B	116	3	118	695015765	695015650
Chromosome 1B	117	3	118	695016001	695015886
Chromosome 1B	116	3	118	695017398	695017283
Chromosome 1B	116	3	118	695017514	695017399
Chromosome 1B	115	4	118	695018334	695018220
Chromosome 1B	118	1	118	695019026	695018909
Chromosome 1B	116	4	118	695019259	695019145
Chromosome 1B	116	3	118	695020904	695020792
Chromosome 1B	115	3	117	695021610	695021496
Chromosome 1B	116	4	118	695021845	695021731
Chromosome 1B	114	5	118	695022667	695022554
Chromosome 1B	114	3	116	695197302	695197189
Chromosome 1B	118	1	118	695197868	695197751
Chromosome 1B	119	1	118	695198337	695198221
Chromosome 1B	115	3	117	695199271	695199158
Chromosome 1B	116	3	118	695199860	695199745
Chromosome 1B	116	3	118	695200546	695200431
Chromosome 1B	116	3	118	695201250	695201136
Chromosome 1B	116	3	118	695202309	695202194
Chromosome 1B	116	3	118	695203520	695203405
Chromosome 1B	94	2	95	695204461	695204368
Chromosome 1B	116	3	118	695204814	695204699
Chromosome 1B	117	3	118	695205050	695204935
Chromosome 1B	110	9	118	695206441	695206332
Chromosome 1B	115	4	118	695207247	695207133
Chromosome 1B	118	1	118	695207939	695207822
Chromosome 1B	116	4	118	695208172	695208058
Chromosome 1B	116	3	118	695209817	695209705
Chromosome 1B	115	3	117	695210523	695210409
Chromosome 1B	95	4	97	695210881	695210788
Chromosome 1B	114	5	118	695211703	695211590
Chromosome 1B	114	4	116	695212177	695212065
Chromosome 1B	118	1	118	695230054	695229937
Chromosome 1B	117	3	118	695230512	695230398
Chromosome 1B	116	3	118	695230945	695230830
Chromosome 1B	117	3	118	695231412	695231298
Chromosome 1B	116	3	118	695231765	695231650
Chromosome 1B	116	3	118	695232468	695232353
Chromosome 1B	115	3	117	695233762	695233648
Chromosome 1B	115	4	118	695234815	695234701
Chromosome 1B	115	4	118	695235430	695235316
Chromosome 1B	116	4	118	695236725	695236611
Chromosome 1B	118	1	118	696034783	696034900
Chromosome 1B	97	22	118	696034922	696035018
Chromosome 1B	118	1	118	696035019	696035136
Chromosome 1B	97	22	118	696035158	696035254
Chromosome 1B	82	37	118	696035408	696035489
Chromosome 1B	118	1	118	696035490	696035607
Chromosome 1B	116	3	118	696035610	696035725
Chromosome 1B	118	1	118	696035726	696035843
Chromosome 1B	97	22	118	696035865	696035961
Chromosome 1B	116	3	118	696036082	696036196
Chromosome 1B	118	1	118	696036197	696036314
Chromosome 1B	116	3	118	696036318	696036432
Chromosome 1B	97	22	118	696036572	696036668
Chromosome 1B	118	1	118	696036669	696036786
Chromosome 1B	116	3	118	696036789	696036904
Chromosome 1B	118	1	118	696036905	696037022
Chromosome 1B	116	3	118	696037026	696037140
Chromosome 1B	97	22	118	696037281	696037377
Chromosome 1B	118	1	118	696037378	696037495
Chromosome 1B	116	3	118	696037498	696037613
Chromosome 1B	118	1	118	696037614	696037731
Chromosome 1B	116	3	118	696037734	696037849
Chromosome 1B	118	1	118	696037850	696037967
Chromosome 1B	97	22	118	696037989	696038085
Chromosome 1B	82	37	118	696038239	696038320
Chromosome 1B	118	1	118	696038321	696038438
Chromosome 1B	97	22	118	696038460	696038556
Chromosome 1B	116	3	118	696038677	696038791
Chromosome 1B	87	22	108	696038931	696039017
Chromosome 1B	118	1	118	696039028	696039145
Chromosome 1B	116	4	118	696039149	696039263
Chromosome 1B	118	1	118	696053374	696053491
Chromosome 1B	118	1	118	696055473	696055590
Chromosome 1B	117	3	118	696055593	696055708
Chromosome 1B	99	5	103	696055832	696055929
Chromosome 1B	82	37	118	696056405	696056486
Chromosome 1B	116	1	116	696056487	696056602
Chromosome 1B	116	1	116	696056605	696056720
Chromosome 1B	118	1	118	696056723	696056840
Chromosome 1B	97	22	118	696057088	696057184
Chromosome 1B	118	1	118	696057655	696057772
Chromosome 1B	116	3	118	696057776	696057890
Chromosome 1B	32	1	32	696057891	696057922
Chromosome 1B	116	3	118	696058549	696058663
Chromosome 1B	116	3	118	696058785	696058899
Chromosome 1B	116	3	118	696059020	696059135
Chromosome 1B	116	3	118	696059256	696059370
Chromosome 1B	97	22	118	696061752	696061848
Chromosome 1B	118	1	118	696061849	696061966
Chromosome 1B	118	1	118	696062085	696062202
Chromosome 1B	116	3	118	696062205	696062319
Chromosome 1B	97	22	118	696062970	696063066
Chromosome 1B	116	3	118	696063187	696063301
Chromosome 1B	116	3	118	696063422	696063537
Chromosome 1B	116	3	118	696063658	696063773
Chromosome 1B	97	22	118	696064078	696064174
Chromosome 1B	116	3	118	696064295	696064409
Chromosome 1B	118	1	118	696064410	696064526
Chromosome 1B	116	3	118	696064530	696064644
Chromosome 1B	97	22	118	696064784	696064880
Chromosome 1B	96	3	98	696065951	696066046
Chromosome 1B	97	22	118	696067932	696068028
Chromosome 1B	118	1	118	696068029	696068145
Chromosome 1B	98	22	118	696068167	696068263
Chromosome 1B	116	3	118	696068384	696068498
Chromosome 1B	42	1	42	696068499	696068540
Chromosome 1B	118	1	118	696068673	696068790
Chromosome 1B	116	3	118	696068793	696068908
Chromosome 1B	116	3	118	696069265	696069379
Chromosome 1B	118	1	118	696069380	696069497
Chromosome 1B	97	22	118	696069519	696069615
Chromosome 1B	116	3	118	696069705	696069819
Chromosome 1B	114	5	118	696069825	696069937
Chromosome 1B	116	3	118	696070229	696070344
Chromosome 1B	118	1	118	696070345	696070462
Chromosome 1B	116	4	118	696070466	696070580
Chromosome 1B	116	3	118	696070670	696070784
Chromosome 1B	118	1	118	696070785	696070901
Chromosome 1B	118	1	118	696071020	696071136
Chromosome 1B	97	22	118	696071393	696071489
Chromosome 1B	39	1	39	696071490	696071528
Chromosome 1B	97	22	118	696071934	696072030
Chromosome 1B	118	1	118	696072031	696072147
Chromosome 1B	118	1	118	696072266	696072383
Chromosome 1B	118	1	118	696076891	696077008
Chromosome 1B	97	22	118	696077030	696077126
Chromosome 1B	116	3	118	696077365	696077479
Chromosome 1B	118	1	118	696077480	696077597
Chromosome 1B	97	22	118	696077619	696077715
Chromosome 1B	116	3	118	696077805	696077919
Chromosome 1B	118	1	118	696077920	696078036
Chromosome 1B	115	4	118	698351525	698351411
Chromosome 1B	115	4	118	698356112	698355998
Chromosome 1B	115	4	118	698361687	698361573
Chromosome 1B	115	4	118	698371796	698371682
Chromosome 1B	116	3	118	698390186	698390071
Chromosome 1B	116	3	118	698396418	698396303
Chromosome 1B	116	3	118	698399472	698399357
Chromosome 1B	116	3	118	698400999	698400884
Chromosome 1B	116	3	118	698464551	698464436
Chromosome 1B	116	3	118	698466068	698465953
Chromosome 1B	116	3	118	698467088	698466973
Chromosome 1B	116	3	118	698468616	698468502
Chromosome 1B	116	3	118	698469637	698469522
Chromosome 1B	116	3	118	698471166	698471051
Chromosome 1B	116	3	118	698472187	698472072
Chromosome 1B	116	3	118	698473716	698473601
Chromosome 1B	116	3	118	698475245	698475130
Chromosome 1B	116	3	118	698479008	698478893
Chromosome 1B	118	1	118	698481594	698481477
Chromosome 1B	118	1	118	698482262	698482145
Chromosome 1B	116	3	118	698482376	698482263
Chromosome 1B	118	1	118	698522311	698522194
Chromosome 1B	116	3	118	698522660	698522545
Chromosome 1B	118	2	118	698533490	698533374
Chromosome 1B	118	1	118	698546050	698545933
Chromosome 1B	115	3	117	698546400	698546286
Chromosome 1B	115	4	118	698547687	698547573
Chromosome 1B	116	3	118	698548402	698548287
Chromosome 1B	116	3	118	698549454	698549339
Chromosome 1B	115	4	118	698550507	698550393
Chromosome 1B	112	5	116	698551440	698551329
Chromosome 1B	100	21	118	698551541	698551445
Chromosome 1B	114	3	116	698554765	698554652
Chromosome 1B	114	3	116	698555353	698555240
Chromosome 1B	114	3	116	698556517	698556404
Chromosome 1B	114	3	116	698557105	698556992
Chromosome 1B	114	3	116	698557693	698557580
Chromosome 1B	116	3	118	698558768	698558653
Chromosome 1B	118	1	118	698559469	698559352
Chromosome 1B	58	61	118	698559763	698559706
Chromosome 1B	114	5	118	698572925	698572812
Chromosome 1B	114	5	118	698574111	698573998
Chromosome 1B	116	3	118	698575479	698575364
Chromosome 1B	114	5	118	698576413	698576300
Chromosome 1B	114	3	116	698576769	698576656
Chromosome 1B	112	5	116	698578753	698578642
Chromosome 1B	114	3	116	698581313	698581201
Chromosome 1B	116	3	118	698581550	698581435
Chromosome 1B	118	1	118	698582251	698582134
Chromosome 1B	54	65	118	698582541	698582488
Chromosome 1B	114	5	118	698587685	698587572
Chromosome 1B	114	5	118	698590638	698590525
Chromosome 1B	114	5	118	698592879	698592766
Chromosome 1B	118	1	118	698601348	698601231
Chromosome 1B	116	3	118	698601657	698601542
Chromosome 1B	118	1	118	698602594	698602477
Chromosome 1B	116	3	118	698602903	698602788
Chromosome 1B	114	5	118	698603835	698603722
Chromosome 1B	118	1	118	698605084	698604967
Chromosome 1B	116	3	118	698605393	698605278
Chromosome 1B	118	1	118	698606329	698606212
Chromosome 1B	116	3	118	698606638	698606523
Chromosome 1B	118	1	118	698607574	698607457
Chromosome 1B	116	3	118	698607883	698607768
Chromosome 1B	119	1	118	698608820	698608703
Chromosome 1B	116	3	118	698609129	698609014
Chromosome 1B	118	1	118	698610065	698609948
Chromosome 1B	119	1	118	698611311	698611194
Chromosome 1B	116	3	118	698611620	698611505
Chromosome 1B	118	1	118	698612556	698612439
Chromosome 1B	116	3	118	698612865	698612750
Chromosome 1B	114	5	118	698613785	698613672
Chromosome 1B	116	3	118	698614098	698613983
Chromosome 1B	118	1	118	698615034	698614917
Chromosome 1B	116	3	118	698615343	698615228
Chromosome 1B	118	1	118	698616279	698616162
Chromosome 1B	116	3	118	698616588	698616473
Chromosome 1B	118	1	118	698617524	698617407
Chromosome 1B	116	3	118	698617833	698617718
Chromosome 1B	119	1	118	698620015	698619899
Chromosome 1B	116	3	118	698620323	698620209
Chromosome 1B	118	1	118	698621261	698621144
Chromosome 1B	116	3	118	698621570	698621455
Chromosome 1B	118	1	118	698622507	698622390
Chromosome 1B	116	3	118	698622815	698622700
Chromosome 1B	119	1	118	698623751	698623634
Chromosome 1B	116	3	118	698624060	698623945
Chromosome 1B	119	1	118	698624996	698624879
Chromosome 1B	116	3	118	698625305	698625190
Chromosome 1B	119	1	118	698626240	698626123
Chromosome 1B	116	3	118	698626549	698626434
Chromosome 1B	119	1	118	698627485	698627368
Chromosome 1B	116	3	118	698627794	698627679
Chromosome 1B	110	3	112	698660967	698660858
Chromosome 1B	116	3	118	698666113	698665998
Chromosome 1B	118	1	118	698667050	698666933
Chromosome 1B	116	3	118	698667359	698667244
Chromosome 1B	116	3	118	698668605	698668490
Chromosome 1B	120	1	118	698669543	698669426
Chromosome 1B	116	3	118	698671457	698671342
Chromosome 1B	116	3	118	698672511	698672396
Chromosome 1B	116	3	118	698673917	698673802
Chromosome 1B	114	4	117	698675189	698675076
Chromosome 1B	115	4	118	698710627	698710513
Chromosome 1B	115	4	118	698711918	698711804
Chromosome 1B	115	4	118	698713208	698713094
Chromosome 1B	116	3	118	698714500	698714385
Chromosome 1B	116	3	118	698715314	698715199
Chromosome 1B	117	2	118	698728367	698728251
Chromosome 1B	115	4	118	698728601	698728487
Chromosome 1B	114	3	116	698730147	698730034
Chromosome 1B	116	3	118	698730383	698730268
Chromosome 1B	115	4	118	698730728	698730614
Chromosome 1B	118	1	118	698744704	698744587
Chromosome 1B	115	4	118	698745054	698744940
Chromosome 1B	116	3	118	698746109	698745994
Chromosome 1B	115	4	118	698747158	698747044
Chromosome 1B	116	3	118	698747395	698747280
Chromosome 1B	118	1	118	698750200	698750083
Chromosome 1B	117	2	118	698750435	698750319
Chromosome 1B	115	5	118	698751018	698750905
Chromosome 1B	118	1	118	698751376	698751259
Chromosome 1B	115	3	117	698751610	698751496
Chromosome 1B	118	1	118	698752670	698752553
Chromosome 1B	116	3	118	698752904	698752789
Chromosome 1B	115	4	118	698772030	698771916
Chromosome 1B	118	1	118	698772969	698772854
Chromosome 1B	119	1	118	698774377	698774259
Chromosome 1B	119	1	118	698805202	698805085
Chromosome 1B	117	2	118	698809245	698809129
Chromosome 1B	117	1	117	700431934	700432044
Chromosome 1B	118	1	118	700443165	700443280
Chromosome 1B	118	1	118	700443281	700443397
Chromosome 1B	118	1	118	700444223	700444340
Chromosome 1B	116	3	118	700444461	700444576
Chromosome 1B	92	1	92	700444773	700444682
Chromosome 1B	115	4	118	700444886	700444774
Chromosome 1B	117	1	117	700456347	700456237
Chromosome 1D	118	1	118	19414287	19414404
Chromosome 1D	112	1	112	19414405	19414516
Chromosome 1D	116	3	118	498635580	498635695
Chromosome 1D	87	32	118	498636532	498636618
Chromosome 1D	118	1	118	498637325	498637442
Chromosome 1D	87	32	118	498637927	498638013
Chromosome 1D	116	3	118	498638367	498638482
Chromosome 2A	118	1	118	2698251	2698135
Chromosome 2A	118	1	118	2698722	2698606
Chromosome 2A	116	3	118	2698956	2698841
Chromosome 2A	114	3	116	2699192	2699079
Chromosome 2A	118	1	118	2699665	2699548
Chromosome 2A	118	1	118	2700137	2700020
Chromosome 2A	116	3	118	2700371	2700256
Chromosome 2A	114	3	116	2700607	2700494
Chromosome 2A	118	1	118	2701081	2700964
Chromosome 2A	118	1	118	2701554	2701437
Chromosome 2A	116	3	118	2701788	2701673
Chromosome 2A	114	3	116	2702024	2701911
Chromosome 2A	118	1	118	2702490	2702376
Chromosome 2A	118	3	118	2702607	2702491
Chromosome 2A	116	3	118	2702840	2702725
Chromosome 2A	114	3	116	2703076	2702963
Chromosome 2A	118	1	118	2703549	2703432
Chromosome 2A	118	1	118	2704022	2703905
Chromosome 2A	116	3	118	2704256	2704141
Chromosome 2A	114	3	116	2704492	2704379
Chromosome 2A	117	3	118	2705081	2704966
Chromosome 2A	118	1	118	2705555	2705438
Chromosome 2A	116	3	118	2705671	2705556
Chromosome 2A	118	1	118	2706027	2705910
Chromosome 2A	116	3	118	2706261	2706146
Chromosome 2A	114	3	116	2706497	2706384
Chromosome 2A	118	1	118	2706971	2706854
Chromosome 2A	118	1	118	2707443	2707326
Chromosome 2A	116	3	118	2707677	2707562
Chromosome 2A	114	3	116	2707913	2707800
Chromosome 2A	118	1	118	2708387	2708270
Chromosome 2A	118	1	118	2708859	2708742
Chromosome 2A	116	3	118	2709093	2708978
Chromosome 2A	114	3	116	2709329	2709216
Chromosome 2A	118	1	118	2709803	2709686
Chromosome 2A	118	1	118	2710275	2710158
Chromosome 2A	116	3	118	2710509	2710394
Chromosome 2A	114	3	116	2710745	2710632
Chromosome 2A	118	1	118	2711219	2711102
Chromosome 2A	118	1	118	2711691	2711574
Chromosome 2A	116	3	118	2711925	2711810
Chromosome 2A	114	3	116	2712161	2712048
Chromosome 2A	118	1	118	2712635	2712518
Chromosome 2A	118	1	118	2713107	2712990
Chromosome 2A	116	3	118	2713341	2713226
Chromosome 2A	114	3	116	2713576	2713463
Chromosome 2A	118	1	118	2714050	2713933
Chromosome 2A	118	1	118	2714522	2714405
Chromosome 2A	116	3	118	2714756	2714641
Chromosome 2A	114	3	116	2714992	2714879
Chromosome 2A	118	1	118	2715466	2715349
Chromosome 2A	118	1	118	2715938	2715821
Chromosome 2A	116	3	118	2716172	2716057
Chromosome 2A	114	3	116	2716408	2716295
Chromosome 2A	118	1	118	2716882	2716765
Chromosome 2A	118	1	118	2717354	2717237
Chromosome 2A	116	3	118	2717588	2717473
Chromosome 2A	114	3	116	2717824	2717711
Chromosome 2A	118	1	118	2718298	2718181
Chromosome 2A	118	1	118	2718770	2718653
Chromosome 2A	116	3	118	2719004	2718889
Chromosome 2A	114	3	116	2719240	2719127
Chromosome 2A	118	1	118	2719714	2719597
Chromosome 2A	118	1	118	2720186	2720069
Chromosome 2A	116	3	118	2720420	2720305
Chromosome 2A	114	3	116	2720656	2720543
Chromosome 2A	118	1	118	2721364	2721247
Chromosome 2A	116	3	118	2721480	2721365
Chromosome 2A	118	1	118	2721836	2721719
Chromosome 2A	116	3	118	2722070	2721955
Chromosome 2A	114	3	116	2722306	2722193
Chromosome 2A	118	1	118	2722780	2722663
Chromosome 2B	118	1	118	236	119
Chromosome 2B	64	55	118	300	237
Chromosome 2B	116	3	118	224083	223968
Chromosome 2B	116	3	118	227063	226948
Chromosome 2B	112	7	118	1523330	1523221
Chromosome 2B	117	1	117	1523690	1523574
Chromosome 2B	97	1	95	1525217	1525123
Chromosome 2B	116	3	118	1534921	1534806
Chromosome 2B	119	1	118	1538221	1538104
Chromosome 2B	118	1	118	1538812	1538695
Chromosome 2B	114	5	118	1539276	1539165
Chromosome 2B	109	5	113	1539981	1539873
Chromosome 2B	112	7	118	1545365	1545254
Chromosome 2B	118	1	118	1545725	1545608
Chromosome 2B	114	4	117	1545838	1545725
Chromosome 2B	117	1	117	1548066	1547950
Chromosome 2B	109	1	109	1561308	1561201
Chromosome 2B	117	1	117	1561424	1561308
Chromosome 2B	117	1	117	1565282	1565167
Chromosome 2B	116	3	118	1570205	1570090
Chromosome 2B	118	1	118	1571730	1571613
Chromosome 2B	118	1	118	1572203	1572086
Chromosome 2B	114	5	118	1579546	1579433
Chromosome 2B	62	1	62	1580822	1580761
Chromosome 2B	116	3	118	1581519	1581406
Chromosome 2B	118	1	118	1583051	1582934
Chromosome 2B	116	1	116	1583405	1583290
Chromosome 2B	83	37	118	1595257	1595175
Chromosome 2B	114	5	118	1595796	1595683
Chromosome 2B	116	3	118	1595916	1595801
Chromosome 2B	118	1	118	1598088	1597971
Chromosome 2B	108	11	118	1601287	1601180
Chromosome 2B	83	37	118	1605925	1605843
Chromosome 2B	114	5	118	1606462	1606350
Chromosome 2B	118	1	118	1606584	1606467
Chromosome 2B	118	1	118	1608741	1608624
Chromosome 2B	118	1	118	1610787	1610670
Chromosome 2B	118	1	118	1612833	1612716
Chromosome 2B	99	20	118	1614860	1614762
Chromosome 2B	83	37	118	1617596	1617514
Chromosome 2B	112	7	118	1618133	1618022
Chromosome 2B	116	3	118	1618255	1618140
Chromosome 2B	118	1	118	1620422	1620306
Chromosome 2B	115	4	118	1621646	1621532
Chromosome 2B	117	2	118	1623629	1623514
Chromosome 2B	113	3	115	1624215	1624103
Chromosome 2B	112	7	118	1625269	1625158
Chromosome 2B	107	10	116	1625501	1625395
Chromosome 2B	116	3	118	1626498	1626383
Chromosome 2B	115	4	118	1643251	1643137
Chromosome 2B	118	1	118	1643490	1643373
Chromosome 2B	116	1	116	1645124	1645009
Chromosome 2B	50	65	114	1645178	1645129
Chromosome 2B	118	1	118	1654007	1653890
Chromosome 2B	116	3	118	1660909	1660794
Chromosome 2B	118	1	118	1661147	1661030
Chromosome 2B	107	4	110	1661494	1661388
Chromosome 2B	114	5	118	1662994	1662881
Chromosome 2B	116	3	118	1663467	1663352
Chromosome 2B	116	3	118	1664492	1664377
Chromosome 2B	115	4	118	1666725	1666611
Chromosome 2B	116	4	118	1667662	1667548
Chromosome 2B	114	5	118	1668808	1668695
Chromosome 2B	116	3	118	1669281	1669166
Chromosome 2B	116	3	118	1671044	1670929
Chromosome 2B	115	4	118	1673278	1673164
Chromosome 2B	118	1	118	1673517	1673400
Chromosome 2B	116	4	118	1674215	1674101
Chromosome 2B	114	5	118	1677845	1677732
Chromosome 2B	114	5	118	1678869	1678756
Chromosome 2B	113	4	116	1679342	1679230
Chromosome 2B	116	3	118	1679580	1679465
Chromosome 2B	118	1	118	1679818	1679701
Chromosome 2B	118	1	118	1681227	1681110
Chromosome 2B	118	1	118	1685062	1684945
Chromosome 2B	112	7	118	1688093	1687982
Chromosome 2B	79	3	81	1688524	1688446
Chromosome 2B	101	18	118	1689685	1689585
Chromosome 2B	114	3	116	1690052	1689939
Chromosome 2B	109	1	109	1691925	1691817
Chromosome 2B	117	1	117	1692041	1691925
Chromosome 2B	110	9	118	1692614	1692505
Chromosome 2B	115	2	116	1694554	1694440
Chromosome 2B	114	5	118	1695255	1695142
Chromosome 2B	112	7	118	1696924	1696813
Chromosome 2B	114	3	116	1697398	1697285
Chromosome 2B	118	1	118	1702687	1702570
Chromosome 2B	110	9	118	1702797	1702688
Chromosome 2B	115	3	117	1703273	1703159
Chromosome 2B	115	4	118	1704065	1703951
Chromosome 2B	118	1	118	3059087	3059203
Chromosome 2B	115	3	117	3066746	3066860
Chromosome 2B	118	1	118	3071857	3071973
Chromosome 2B	118	1	118	3073060	3073176
Chromosome 2B	115	3	117	3074351	3074465
Chromosome 2B	118	1	118	3074937	3075053
Chromosome 2B	118	1	118	3076140	3076256
Chromosome 2B	118	1	118	3078018	3078134
Chromosome 2B	115	3	117	3079966	3080080
Chromosome 2B	118	1	118	3080551	3080667
Chromosome 2B	118	1	118	3081753	3081869
Chromosome 2B	115	3	117	3083045	3083159
Chromosome 2B	116	3	118	3083397	3083512
Chromosome 2B	116	3	118	3083515	3083630
Chromosome 2B	118	1	118	3084107	3084223
Chromosome 2B	118	1	118	3089452	3089568
Chromosome 2B	115	3	117	3091518	3091632
Chromosome 2B	118	1	118	3092104	3092220
Chromosome 2B	118	1	118	3094720	3094836
Chromosome 2B	116	3	118	3096462	3096577
Chromosome 2B	116	3	118	3098181	3098296
Chromosome 2B	116	3	118	3099849	3099964
Chromosome 2B	115	3	117	3100838	3100952
Chromosome 2B	118	1	118	3101424	3101540
Chromosome 2B	116	3	118	3102810	3102925
Chromosome 2B	118	1	118	3107263	3107379
Chromosome 2B	116	3	118	3108638	3108753
Chromosome 2B	115	3	117	3109627	3109741
Chromosome 2B	118	1	118	3110213	3110329
Chromosome 2B	115	3	117	3111931	3112045
Chromosome 2B	118	1	118	3112517	3112633
Chromosome 2B	116	3	118	3113904	3114019
Chromosome 2B	118	1	118	3115479	3115595
Chromosome 2B	118	1	118	3116682	3116798
Chromosome 2B	116	3	118	3116988	3117103
Chromosome 2B	115	3	117	3117977	3118091
Chromosome 2B	118	1	118	3118563	3118679
Chromosome 2B	118	1	118	3121610	3121726
Chromosome 2B	116	3	118	3125127	3125242
Chromosome 2B	116	3	118	3126495	3126610
Chromosome 2B	115	3	117	3127484	3127598
Chromosome 2B	118	1	118	3127952	3128068
Chromosome 2B	115	3	117	3129434	3129548
Chromosome 2B	118	1	118	3138885	3139001
Chromosome 2B	115	3	117	3140178	3140292
Chromosome 2B	118	1	118	3140652	3140768
Chromosome 2B	118	1	118	3141855	3141971
Chromosome 2B	116	3	118	3142161	3142276
Chromosome 2B	118	1	118	3144906	3145022
Chromosome 2B	116	3	118	3145212	3145327
Chromosome 2B	118	1	118	3146787	3146903
Chromosome 2B	115	3	117	3153470	3153584
Chromosome 2B	118	1	118	3153938	3154054
Chromosome 2B	118	1	118	3155141	3155257
Chromosome 2B	116	3	118	3155447	3155562
Chromosome 2B	115	3	117	3156434	3156548
Chromosome 2B	118	1	118	3157683	3157799
Chromosome 2B	116	3	118	3157989	3158104
Chromosome 2B	118	1	118	3158810	3158926
Chromosome 2B	48	70	117	3160013	3160060
Chromosome 2B	118	1	118	3160532	3160648
Chromosome 2B	118	1	118	3161735	3161851
Chromosome 2B	116	3	118	3162041	3162156
Chromosome 2B	118	1	118	3163379	3163495
Chromosome 2B	117	2	118	3164341	3164457
Chromosome 2B	118	1	118	3164582	3164698
Chromosome 2B	118	1	118	301132384	301132267
Chromosome 2B	117	3	118	588435958	588436073
Chromosome 2B	116	3	118	588438156	588438271
Chromosome 2B	116	3	118	588440511	588440626
Chromosome 2B	117	3	118	588440747	588440862
Chromosome 2B	116	3	118	588441101	588441216
Chromosome 2B	117	3	118	588441337	588441452
Chromosome 2B	116	3	118	588441786	588441901
Chromosome 2B	117	3	118	588442022	588442137
Chromosome 2B	116	3	118	588442538	588442653
Chromosome 2B	115	4	118	588442774	588442888
Chromosome 2B	116	3	118	588443009	588443124
Chromosome 2B	46	73	118	588443148	588443193
Chromosome 2B	118	1	118	588443194	588443311
Chromosome 2B	116	3	118	588443314	588443429
Chromosome 2B	87	1	87	588443430	588443516
Chromosome 2B	116	3	118	588443563	588443678
Chromosome 2B	116	3	118	588444035	588444150
Chromosome 2B	116	3	118	588444271	588444386
Chromosome 2B	116	3	118	588444718	588444833
Chromosome 2B	116	3	118	588444953	588445068
Chromosome 2B	116	3	118	588445189	588445304
Chromosome 2B	116	3	118	588445783	588445898
Chromosome 2B	116	3	118	588447786	588447901
Chromosome 2B	116	3	118	588448022	588448137
Chromosome 2B	116	3	118	588448493	588448608
Chromosome 2B	117	3	118	588448729	588448844
Chromosome 2B	82	37	118	588449115	588449196
Chromosome 2B	116	4	118	588449436	588449549
Chromosome 2B	118	1	118	588449701	588449818
Chromosome 2B	116	3	118	588450303	588450418
Chromosome 2B	117	3	118	588450539	588450654
Chromosome 2B	118	1	118	588450770	588450887
Chromosome 2B	116	3	118	588451244	588451359
Chromosome 2B	82	37	118	588451798	588451879
Chromosome 2B	116	3	118	588452235	588452350
Chromosome 2B	117	3	118	588452471	588452586
Chromosome 2B	116	3	118	588452943	588453058
Chromosome 2B	116	3	118	588453178	588453293
Chromosome 2B	116	4	118	588453415	588453529
Chromosome 2B	95	1	95	588453530	588453624
Chromosome 2B	31	88	118	588453725	588453755
Chromosome 2B	109	3	111	588453876	588453984
Chromosome 2B	72	5	75	807090160	807090089
Chromosome 2B	73	37	109	807090595	807090523
Chromosome 2B	114	5	118	807090972	807090859
Chromosome 2B	116	3	118	807091209	807091094
Chromosome 2B	114	5	118	807091443	807091330
Chromosome 2B	116	3	118	807091680	807091565
Chromosome 2B	118	1	118	807091800	807091683
Chromosome 2B	73	37	109	807091878	807091806
Chromosome 2B	116	3	118	807092139	807092024
Chromosome 2B	116	3	118	807092491	807092377
Chromosome 2B	116	3	118	807095851	807095736
Chromosome 2B	78	32	109	807096054	807095977
Chromosome 2B	116	3	118	807096311	807096196
Chromosome 2B	114	5	118	807096427	807096314
Chromosome 2B	116	3	118	807096664	807096549
Chromosome 2D	116	3	118	734	619
Chromosome 2D	113	6	118	1414	1302
Chromosome 2D	119	1	118	1538	1420
Chromosome 2D	116	3	118	1654	1539
Chromosome 2D	113	1	113	2091	1979
Chromosome 2D	113	6	118	2415	2303
Chromosome 2D	119	1	118	2539	2421
Chromosome 2D	116	3	118	2655	2540
Chromosome 2D	111	3	113	3090	2980
Chromosome 2D	116	3	118	3444	3329
Chromosome 2D	113	6	118	4124	4012
Chromosome 2D	119	1	118	4248	4130
Chromosome 2D	116	3	118	4364	4249
Chromosome 2D	111	3	113	4799	4689
Chromosome 2D	116	3	118	5153	5038
Chromosome 2D	113	6	118	5833	5721
Chromosome 2D	118	1	118	5956	5839
Chromosome 2D	116	3	118	6630	6515
Chromosome 2D	116	1	116	6868	6753
Chromosome 2D	116	3	118	6984	6869
Chromosome 2D	116	3	118	7897	7782
Chromosome 2D	118	1	118	11379429	11379546
Chromosome 2D	118	1	118	656517349	656517466
Chromosome 2D	77	42	118	656518778	656518854
Chromosome 3A	119	1	118	14834323	14834206
Chromosome 3A	116	3	118	14834555	14834440
Chromosome 3A	119	1	118	14835376	14835259
Chromosome 3B	114	5	118	344	457
Chromosome 3B	114	5	118	2908	3021
Chromosome 3B	73	3	75	3142	3214
Chromosome 3B	120	1	118	5294	5411
Chromosome 3B	100	3	102	1420386	1420485
Chromosome 3B	116	3	118	1421077	1421192
Chromosome 3B	116	1	115	1421428	1421543
Chromosome 3B	116	3	118	1422018	1422133
Chromosome 3B	118	1	118	1422134	1422251
Chromosome 3B	116	3	118	1422372	1422487
Chromosome 3B	116	3	118	1423107	1423222
Chromosome 3B	116	1	115	1423458	1423573
Chromosome 3B	115	4	118	1423580	1423694
Chromosome 3B	118	1	118	1424164	1424281
Chromosome 3B	116	3	118	1424402	1424517
Chromosome 3B	82	37	118	1425104	1425185
Chromosome 3B	114	5	118	1425190	1425303
Chromosome 3B	116	3	118	1425922	1426037
Chromosome 3B	116	1	116	1426038	1426152
Chromosome 3B	118	1	118	1426155	1426272
Chromosome 3B	118	1	118	1426273	1426390
Chromosome 3B	82	37	118	1426976	1427057
Chromosome 3B	114	1	114	1427410	1427523
Chromosome 3B	100	4	103	1427648	1427747
Chromosome 3B	116	3	118	1428577	1428692
Chromosome 3B	115	4	118	1428931	1429044
Chromosome 3B	115	1	115	1454918	1455032
Chromosome 3B	115	5	118	1455860	1455974
Chromosome 3B	115	5	118	1460516	1460630
Chromosome 3B	116	3	118	1462981	1463096
Chromosome 3B	116	3	118	1469326	1469441
Chromosome 3B	118	1	118	1469560	1469676
Chromosome 3B	116	3	118	1470267	1470380
Chromosome 3B	116	1	115	1470656	1470771
Chromosome 3B	116	3	118	1471063	1471178
Chromosome 3B	101	5	105	1471413	1471513
Chromosome 3B	116	3	118	1471987	1472101
Chromosome 3B	104	3	106	1472104	1472207
Chromosome 3B	116	1	115	1472421	1472536
Chromosome 3B	116	3	118	1473011	1473126
Chromosome 3B	118	1	118	1473245	1473362
Chromosome 3B	101	5	105	1473485	1473585
Chromosome 3B	116	3	118	1474059	1474174
Chromosome 3B	116	3	118	1474177	1474291
Chromosome 3B	115	1	114	1474488	1474602
Chromosome 3B	115	4	118	1474610	1474724
Chromosome 3B	116	3	118	1475078	1475193
Chromosome 3B	118	1	118	1475194	1475311
Chromosome 3B	28	1	28	1475312	1475339
Chromosome 3B	116	3	118	1476388	1476503
Chromosome 3B	116	3	118	1476506	1476620
Chromosome 3B	115	4	118	1476939	1477053
Chromosome 3B	116	3	118	1477407	1477522
Chromosome 3B	116	3	118	1477761	1477876
Chromosome 3B	116	3	118	1478573	1478688
Chromosome 3B	118	1	118	1478689	1478806
Chromosome 3B	118	1	118	1478807	1478924
Chromosome 3B	116	3	118	1478927	1479042
Chromosome 3B	101	5	105	1479165	1479265
Chromosome 3B	116	3	118	1479739	1479854
Chromosome 3B	116	3	118	1479857	1479972
Chromosome 3B	114	2	114	1480170	1480283
Chromosome 3B	116	3	118	1480408	1480523
Chromosome 3B	69	50	118	1481257	1481325
Chromosome 3B	116	3	118	1481328	1481443
Chromosome 3B	72	47	118	1481823	1481894
Chromosome 3B	118	1	118	1482246	1482363
Chromosome 3B	67	1	67	1482482	1482548
Chromosome 3B	116	3	118	1482586	1482701
Chromosome 3B	103	3	105	1482704	1482806
Chromosome 3B	118	1	118	1483277	1483394
Chromosome 3B	67	1	67	1483513	1483579
Chromosome 3B	118	1	118	1483615	1483732
Chromosome 3B	103	3	105	1483735	1483837
Chromosome 3B	118	1	118	1484308	1484425
Chromosome 3B	116	3	118	1484648	1484763
Chromosome 3B	103	3	105	1484766	1484868
Chromosome 3B	118	1	118	1485339	1485456
Chromosome 3B	67	1	67	1485575	1485641
Chromosome 3B	82	37	118	1486878	1486959
Chromosome 3B	118	1	118	1487632	1487749
Chromosome 3B	118	1	118	1487868	1487985
Chromosome 3B	82	37	118	1488689	1488770
Chromosome 3B	118	1	118	1488868	1488985
Chromosome 3B	116	1	115	1489102	1489217
Chromosome 3B	118	1	118	1489911	1490028
Chromosome 3B	118	1	118	1490147	1490264
Chromosome 3B	82	37	118	1490968	1491049
Chromosome 3B	118	1	118	1491147	1491264
Chromosome 3B	116	1	115	1491381	1491496
Chromosome 3B	118	1	118	1492191	1492308
Chromosome 3B	118	1	118	1492427	1492544
Chromosome 3B	103	3	105	1492665	1492767
Chromosome 3B	118	1	118	1493427	1493544
Chromosome 3B	116	1	115	1493661	1493776
Chromosome 3B	118	1	118	1494471	1494588
Chromosome 3B	118	1	118	1494707	1494824
Chromosome 3B	100	3	102	1494945	1495044
Chromosome 3B	82	37	118	1495528	1495609
Chromosome 3B	118	1	118	1495707	1495824
Chromosome 3B	116	1	115	1495941	1496056
Chromosome 3B	114	4	117	1496175	1496288
Chromosome 3B	116	3	118	1496292	1496407
Chromosome 3B	118	1	118	1496749	1496866
Chromosome 3B	115	4	118	1496989	1497103
Chromosome 3B	118	1	118	1497814	1497931
Chromosome 3B	117	2	118	1498405	1498521
Chromosome 3B	116	1	115	1499231	1499346
Chromosome 3B	114	4	117	1499470	1499583
Chromosome 3B	116	1	115	1499780	1499895
Chromosome 3B	114	4	117	1500019	1500132
Chromosome 3B	116	3	118	1500136	1500251
Chromosome 3B	117	1	116	1500358	1500474
Chromosome 3B	116	3	118	1500700	1500812
Chromosome 3B	103	3	105	1500815	1500917
Chromosome 3B	117	2	118	1501157	1501273
Chromosome 3B	116	3	118	1501276	1501391
Chromosome 3B	116	3	118	1501908	1502022
Chromosome 3B	103	3	105	1502025	1502127
Chromosome 3B	117	2	118	1503190	1503306
Chromosome 3B	116	3	118	1515687	1515802
Chromosome 3B	116	3	118	1516042	1516157
Chromosome 3B	101	4	103	1516159	1516259
Chromosome 3B	118	1	118	1516763	1516880
Chromosome 3B	115	4	118	1517345	1517459
Chromosome 3B	98	6	103	1517571	1517668
Chromosome 3B	118	1	118	1518172	1518289
Chromosome 3B	63	56	118	1519054	1519116
Chromosome 3B	98	6	103	1519228	1519325
Chromosome 3B	116	3	118	1519831	1519946
Chromosome 3B	115	4	118	1520411	1520525
Chromosome 3B	116	3	118	1521240	1521355
Chromosome 3B	115	4	118	1521819	1521933
Chromosome 3B	98	6	103	1522045	1522142
Chromosome 3B	116	3	118	1522648	1522763
Chromosome 3B	115	4	118	1523228	1523342
Chromosome 3B	98	6	103	1523454	1523551
Chromosome 3B	116	3	118	1524057	1524172
Chromosome 3B	115	4	118	1524637	1524751
Chromosome 3B	98	6	103	1524863	1524960
Chromosome 3B	115	4	118	1526046	1526160
Chromosome 3B	98	6	103	1526272	1526369
Chromosome 3B	116	3	118	1526875	1526990
Chromosome 3B	115	4	118	1527455	1527569
Chromosome 3B	98	6	103	1527681	1527778
Chromosome 3B	115	4	118	1531269	1531383
Chromosome 3B	98	6	103	1531495	1531592
Chromosome 3B	116	3	118	1532098	1532213
Chromosome 3B	115	4	118	1532678	1532792
Chromosome 3B	98	6	103	1532904	1533001
Chromosome 3B	116	3	118	1533507	1533622
Chromosome 3B	98	6	103	1537703	1537800
Chromosome 3B	116	3	118	1538306	1538421
Chromosome 3B	98	6	103	1539112	1539209
Chromosome 3B	116	3	118	1539715	1539830
Chromosome 3B	115	4	118	1540295	1540409
Chromosome 3B	115	4	118	1542176	1542290
Chromosome 3B	98	6	103	1542402	1542499
Chromosome 3B	116	3	118	1543004	1543119
Chromosome 3B	116	3	118	1543935	1544050
Chromosome 3B	116	3	118	1544053	1544168
Chromosome 3B	98	6	103	1544872	1544969
Chromosome 3B	116	3	118	1545473	1545588
Chromosome 3B	116	3	118	1546405	1546520
Chromosome 3B	115	4	118	1547115	1547229
Chromosome 3B	114	2	115	1548888	1549001
Chromosome 3B	116	4	118	1549244	1549358
Chromosome 3B	90	5	93	1549597	1549686
Chromosome 3B	114	3	116	1550291	1550404
Chromosome 3B	116	3	118	1551221	1551336
Chromosome 3B	116	3	118	1551759	1551874
Chromosome 3B	115	1	114	1552260	1552373
Chromosome 3B	116	3	118	1553087	1553202
Chromosome 3B	116	3	118	1553440	1553555
Chromosome 3B	103	3	105	1553558	1553660
Chromosome 3B	116	3	118	1553898	1554013
Chromosome 3B	115	4	118	1554244	1554357
Chromosome 3B	101	3	103	1554360	1554460
Chromosome 3B	118	1	118	1554582	1554699
Chromosome 3B	115	4	118	1554940	1555054
Chromosome 3B	114	3	116	1555880	1555993
Chromosome 3B	116	3	118	1556438	1556553
Chromosome 3B	114	5	118	1556674	1556787
Chromosome 3B	114	5	118	1556792	1556905
Chromosome 3B	118	1	118	1557186	1557303
Chromosome 3B	115	4	118	1557544	1557658
Chromosome 3B	114	3	116	1558485	1558598
Chromosome 3B	114	5	118	1560139	1560252
Chromosome 3B	116	3	118	1560675	1560790
Chromosome 3B	103	3	105	1561029	1561131
Chromosome 3B	116	3	118	1561579	1561694
Chromosome 3B	118	1	118	1561814	1561931
Chromosome 3B	116	1	115	1562049	1562164
Chromosome 3B	115	4	118	1562918	1563032
Chromosome 3B	116	3	118	1563270	1563385
Chromosome 3B	103	3	105	1563388	1563490
Chromosome 3B	116	3	118	1563938	1564053
Chromosome 3B	118	1	118	1564173	1564290
Chromosome 3B	116	1	115	1564408	1564523
Chromosome 3B	116	3	118	1565275	1565390
Chromosome 3B	116	3	118	1565628	1565742
Chromosome 3B	103	3	105	1565745	1565847
Chromosome 3B	116	3	118	1566085	1566200
Chromosome 3B	118	1	118	1566780	1566897
Chromosome 3B	82	37	118	1567158	1567239
Chromosome 3B	118	1	118	1568155	1568272
Chromosome 3B	116	3	118	1569612	1569727
Chromosome 3B	103	3	105	1569730	1569832
Chromosome 3B	115	4	118	1570426	1570540
Chromosome 3B	101	3	103	1570543	1570643
Chromosome 3B	118	1	118	1570765	1570882
Chromosome 3B	82	37	118	1571143	1571224
Chromosome 3B	116	3	118	1571906	1572021
Chromosome 3B	118	1	118	1572140	1572257
Chromosome 3B	116	3	118	1573248	1573363
Chromosome 3B	116	3	118	1573601	1573716
Chromosome 3B	103	3	105	1573719	1573821
Chromosome 3B	116	3	118	1574059	1574174
Chromosome 3B	115	4	118	1574415	1574529
Chromosome 3B	101	3	103	1574532	1574632
Chromosome 3B	82	37	118	1575132	1575213
Chromosome 3B	114	5	118	1575476	1575589
Chromosome 3B	116	3	118	1575592	1575707
Chromosome 3B	115	4	118	1576131	1576245
Chromosome 3B	116	3	118	1576366	1576481
Chromosome 3B	115	4	118	1577035	1577149
Chromosome 3B	116	3	118	1577270	1577385
Chromosome 3B	110	9	118	1578801	1578910
Chromosome 3B	115	4	118	1579334	1579448
Chromosome 3B	116	3	118	1579569	1579684
Chromosome 3B	103	3	105	1579687	1579789
Chromosome 3B	115	4	118	1580238	1580352
Chromosome 3B	111	8	118	1581423	1581533
Chromosome 3B	116	3	118	1581654	1581766
Chromosome 3B	103	3	105	1581769	1581871
Chromosome 3B	116	3	118	1582201	1582316
Chromosome 3B	116	3	118	1582319	1582434
Chromosome 3B	116	1	115	1582669	1582784
Chromosome 3B	116	3	118	1583025	1583140
Chromosome 3B	103	3	105	1583143	1583245
Chromosome 3B	114	3	116	1583602	1583715
Chromosome 3B	116	3	118	1584180	1584295
Chromosome 3B	114	5	118	1584416	1584529
Chromosome 3B	116	3	118	1584886	1585000
Chromosome 3B	103	3	105	1585003	1585105
Chromosome 3B	116	3	118	1585553	1585668
Chromosome 3B	116	1	115	1585904	1586019
Chromosome 3B	115	4	118	1586026	1586140
Chromosome 3B	116	3	118	1586260	1586375
Chromosome 3B	103	3	105	1586378	1586480
Chromosome 3B	112	3	114	1586837	1586948
Chromosome 3B	116	3	118	1587415	1587530
Chromosome 3B	116	3	118	1587769	1587884
Chromosome 3B	103	3	105	1587887	1587989
Chromosome 3B	116	3	118	1588437	1588552
Chromosome 3B	118	1	118	1588673	1588790
Chromosome 3B	116	1	115	1588908	1589023
Chromosome 3B	112	4	115	1589147	1589258
Chromosome 3B	103	3	105	1589382	1589484
Chromosome 3B	116	3	118	1589606	1589721
Chromosome 3B	116	3	118	1589961	1590076
Chromosome 3B	115	4	118	1590197	1590311
Chromosome 3B	118	1	118	1590627	1590743
Chromosome 3B	116	3	118	1590746	1590860
Chromosome 3B	116	3	118	1592745	1592860
Chromosome 3B	114	4	117	1593218	1593331
Chromosome 3B	116	3	118	1593335	1593450
Chromosome 3B	116	3	118	1593676	1593791
Chromosome 3B	115	4	118	1594149	1594263
Chromosome 3B	116	1	116	1594264	1594378
Chromosome 3B	116	3	118	1594737	1594852
Chromosome 3B	118	1	118	1595417	1595533
Chromosome 3B	116	3	118	1595656	1595771
Chromosome 3B	118	1	118	1596111	1596228
Chromosome 3B	116	1	116	1596229	1596343
Chromosome 3B	115	4	118	1596703	1596817
Chromosome 3B	116	3	118	1597756	1597871
Chromosome 3B	116	3	118	1598802	1598917
Chromosome 3B	116	3	118	1599592	1599707
Chromosome 3B	118	1	118	1599708	1599825
Chromosome 3B	108	3	110	1599946	1600053
Chromosome 3B	116	3	118	1600181	1600296
Chromosome 3B	115	4	118	1837795	1837909
Chromosome 3B	118	1	118	1853490	1853607
Chromosome 3B	116	3	118	1856507	1856622
Chromosome 3B	115	4	118	1858351	1858465
Chromosome 3B	116	3	118	1888252	1888367
Chromosome 3B	116	3	118	1941983	1942098
Chromosome 3B	57	62	118	1945659	1945715
Chromosome 3B	118	1	118	1947965	1948082
Chromosome 3B	116	3	118	1958767	1958882
Chromosome 3B	116	3	118	1962387	1962502
Chromosome 3B	118	3	118	1964227	1964341
Chromosome 3B	115	4	118	1965406	1965520
Chromosome 3B	116	3	118	1965523	1965638
Chromosome 3B	116	3	118	1966857	1966972
Chromosome 3B	115	4	118	1967208	1967321
Chromosome 3B	80	3	82	1967557	1967635
Chromosome 3B	116	3	118	1968871	1968986
Chromosome 3B	115	4	118	1969222	1969335
Chromosome 3B	80	3	82	1969571	1969650
Chromosome 3B	80	3	82	1970035	1970114
Chromosome 3B	116	3	118	1971347	1971462
Chromosome 3B	118	1	118	1972739	1972856
Chromosome 3B	80	3	82	1974328	1974407
Chromosome 3B	116	3	118	1974552	1974667
Chromosome 3B	114	3	116	1975583	1975696
Chromosome 3B	116	3	118	1976164	1976279
Chromosome 3B	76	43	118	1995369	1995444
Chromosome 3B	80	3	82	1995680	1995759
Chromosome 3B	116	3	118	1995904	1996019
Chromosome 3B	115	4	118	1996495	1996609
Chromosome 3B	116	3	118	1997069	1997184
Chromosome 3B	115	4	118	1997660	1997774
Chromosome 3B	80	3	82	1998010	1998089
Chromosome 3B	116	3	118	1998822	1998937
Chromosome 3B	116	3	118	1999747	1999853
Chromosome 3B	116	3	118	2001089	2001204
Chromosome 3B	115	4	118	2001680	2001794
Chromosome 3B	115	4	118	2002661	2002775
Chromosome 3B	80	3	82	2003011	2003090
Chromosome 3B	116	3	118	2003235	2003350
Chromosome 3B	116	3	118	2003824	2003939
Chromosome 3B	116	3	118	2004749	2004855
Chromosome 3B	98	21	118	2004994	2005091
Chromosome 3B	117	3	118	2006092	2006208
Chromosome 3B	80	3	82	2006444	2006523
Chromosome 3B	80	3	82	2007610	2007689
Chromosome 3B	115	4	118	2008425	2008539
Chromosome 3B	80	3	82	2008775	2008854
Chromosome 3B	116	3	118	2009590	2009705
Chromosome 3B	80	3	82	2009941	2010020
Chromosome 3B	115	4	118	2010756	2010870
Chromosome 3B	80	3	82	2011106	2011185
Chromosome 3B	115	4	118	2011922	2012036
Chromosome 3B	80	3	82	2012272	2012351
Chromosome 3B	116	3	118	2013595	2013710
Chromosome 3B	116	3	118	2014090	2014205
Chromosome 3B	80	3	82	2014441	2014520
Chromosome 3B	46	37	82	2014777	2014822
Chromosome 3B	115	4	118	2017111	2017225
Chromosome 3B	80	3	82	2018051	2018130
Chromosome 3B	116	3	118	2018275	2018390
Chromosome 3B	118	1	118	2018863	2018980
Chromosome 3B	98	21	118	2020036	2020133
Chromosome 3B	118	1	118	2020485	2020602
Chromosome 3B	116	3	118	2021134	2021249
Chromosome 3B	116	3	118	2021724	2021839
Chromosome 3B	118	1	118	2032694	2032811
Chromosome 3B	81	3	82	2033163	2033243
Chromosome 3B	116	3	118	2033978	2034093
Chromosome 3B	118	1	118	2034326	2034434
Chromosome 3B	116	3	118	2034555	2034670
Chromosome 3B	117	2	118	2035904	2036020
Chromosome 3B	108	11	118	2037030	2037137
Chromosome 3B	117	1	117	2039141	2039257
Chromosome 3B	117	1	117	2040837	2040949
Chromosome 3B	117	1	117	2048831	2048947
Chromosome 3B	117	1	117	2049623	2049739
Chromosome 3B	116	3	118	2051678	2051784
Chromosome 3B	115	3	117	2051905	2052019
Chromosome 3B	116	3	118	2053021	2053136
Chromosome 3B	116	3	118	2054722	2054837
Chromosome 3B	116	3	118	2056413	2056528
Chromosome 3B	118	1	118	2057994	2058111
Chromosome 3B	116	3	118	2058465	2058571
Chromosome 3B	115	3	117	2058693	2058807
Chromosome 3B	98	21	118	2062821	2062909
Chromosome 3B	116	3	118	2063030	2063145
Chromosome 3B	115	3	117	2065265	2065379
Chromosome 3B	116	3	118	2067273	2067379
Chromosome 3B	115	3	117	2067500	2067614
Chromosome 3B	118	1	118	2069078	2069195
Chromosome 3B	118	1	118	2069196	2069313
Chromosome 3B	80	3	82	2069549	2069628
Chromosome 3B	116	3	118	2070125	2070231
Chromosome 3B	115	3	117	2070352	2070466
Chromosome 3B	115	4	118	2072398	2072512
Chromosome 3B	114	5	118	2072867	2072980
Chromosome 3B	116	3	118	2072983	2073098
Chromosome 3B	116	3	118	2090974	2091089
Chromosome 3B	116	3	118	2091325	2091440
Chromosome 3B	114	3	116	2093212	2093325
Chromosome 3B	113	4	116	2094206	2094318
Chromosome 3B	116	3	118	2104282	2104397
Chromosome 3B	80	3	82	2104633	2104712
Chromosome 3B	116	3	118	2106538	2106653
Chromosome 3B	115	3	117	2107112	2107226
Chromosome 3B	117	1	117	2108673	2108789
Chromosome 3B	116	3	118	2108793	2108908
Chromosome 3B	115	3	117	2109367	2109481
Chromosome 3B	115	4	118	2110484	2110598
Chromosome 3B	115	4	118	2110834	2110948
Chromosome 3B	117	1	117	2110949	2111065
Chromosome 3B	113	3	115	2111069	2111181
Chromosome 3B	80	3	82	2111420	2111499
Chromosome 3B	115	3	117	2111643	2111757
Chromosome 3B	115	4	118	2112734	2112848
Chromosome 3B	116	3	118	2113200	2113315
Chromosome 3B	116	3	118	2113778	2113893
Chromosome 3B	116	3	118	2116408	2116523
Chromosome 3B	115	4	118	2118293	2118407
Chromosome 3B	116	3	118	2120525	2120640
Chromosome 3B	113	4	116	2120642	2120753
Chromosome 3B	116	3	118	2120876	2120991
Chromosome 3B	118	1	118	2658490	2658383
Chromosome 3B	116	3	118	2659655	2659540
Chromosome 3B	115	4	118	2660588	2660474
Chromosome 3B	115	4	118	2661695	2661581
Chromosome 3B	115	4	118	2662967	2662853
Chromosome 3B	118	1	118	2663794	2663677
Chromosome 3B	117	2	118	2664851	2664735
Chromosome 3B	107	3	109	2665424	2665318
Chromosome 3B	115	4	118	2667634	2667520
Chromosome 3B	118	1	118	2668461	2668344
Chromosome 3B	117	2	118	2669519	2669403
Chromosome 3B	118	2	118	2670920	2670805
Chromosome 3B	116	3	118	2674050	2673936
Chromosome 3B	116	3	118	2675898	2675783
Chromosome 3B	115	4	118	2676123	2676019
Chromosome 3B	116	2	117	2676243	2676128
Chromosome 3B	116	3	118	2676830	2676715
Chromosome 3B	118	1	118	2677066	2676949
Chromosome 3B	116	3	118	2677535	2677421
Chromosome 3B	116	3	118	2678702	2678587
Chromosome 3B	118	1	118	2678938	2678821
Chromosome 3B	116	3	118	2679407	2679293
Chromosome 3B	116	3	118	2680573	2680458
Chromosome 3B	118	1	118	2680809	2680692
Chromosome 3B	116	3	118	2681278	2681164
Chromosome 3B	116	3	118	2682444	2682329
Chromosome 3B	116	3	118	2683149	2683035
Chromosome 3B	116	3	118	2684316	2684201
Chromosome 3B	116	3	118	2685021	2684907
Chromosome 3B	117	3	118	2685256	2685142
Chromosome 3B	116	3	118	2686888	2686774
Chromosome 3B	116	3	118	2688055	2687940
Chromosome 3B	118	1	118	2688291	2688174
Chromosome 3B	116	3	118	2688760	2688646
Chromosome 3B	117	3	118	2688995	2688881
Chromosome 3B	118	1	118	2692399	2692282
Chromosome 3B	116	3	118	2692868	2692754
Chromosome 3B	117	3	118	2693104	2692989
Chromosome 3B	118	1	118	2694273	2694156
Chromosome 3B	116	3	118	2694742	2694628
Chromosome 3B	117	3	118	2694978	2694863
Chromosome 3B	118	1	118	2696147	2696030
Chromosome 3B	116	3	118	2696499	2696384
Chromosome 3B	116	3	118	2696616	2696502
Chromosome 3B	117	3	118	2696852	2696737
Chromosome 3B	118	1	118	2698020	2697903
Chromosome 3B	116	3	118	2698489	2698375
Chromosome 3B	117	3	118	2698725	2698610
Chromosome 3B	118	1	118	2699892	2699775
Chromosome 3B	116	3	118	2700361	2700247
Chromosome 3B	117	3	118	2702226	2702111
Chromosome 3B	118	1	118	2703387	2703270
Chromosome 3B	116	3	118	2703856	2703742
Chromosome 3B	117	3	118	2704091	2703977
Chromosome 3B	118	1	118	2705259	2705142
Chromosome 3B	116	3	118	2705847	2705732
Chromosome 3B	118	1	118	2709241	2709124
Chromosome 3B	116	3	118	2709593	2709478
Chromosome 3B	116	3	118	2709710	2709596
Chromosome 3B	117	3	118	2709946	2709831
Chromosome 3B	118	1	118	2711116	2710999
Chromosome 3B	116	3	118	2711468	2711353
Chromosome 3B	117	3	118	2711821	2711706
Chromosome 3B	118	1	118	2712990	2712873
Chromosome 3B	116	3	118	2713342	2713227
Chromosome 3B	116	3	118	2713459	2713345
Chromosome 3B	117	3	118	2713695	2713580
Chromosome 3B	118	1	118	2714865	2714748
Chromosome 3B	116	3	118	2715217	2715102
Chromosome 3B	117	3	118	2715570	2715455
Chromosome 3B	118	1	118	2716739	2716622
Chromosome 3B	116	3	118	2717091	2716976
Chromosome 3B	117	3	118	2717444	2717329
Chromosome 3B	118	1	118	2718614	2718497
Chromosome 3B	116	3	118	2718966	2718851
Chromosome 3B	117	3	118	2719319	2719204
Chromosome 3B	115	4	118	2720484	2720370
Chromosome 3B	118	1	118	2721428	2721311
Chromosome 3B	117	2	118	2724337	2724221
Chromosome 3B	118	2	118	2725701	2725586
Chromosome 3B	118	1	118	2726166	2726049
Chromosome 3B	116	3	118	2727214	2727100
Chromosome 3B	116	3	118	2728380	2728265
Chromosome 3B	118	1	118	2728616	2728499
Chromosome 3B	116	3	118	2729085	2728971
Chromosome 3B	116	3	118	2730252	2730137
Chromosome 3B	118	1	118	2730488	2730371
Chromosome 3B	117	2	118	2731664	2731548
Chromosome 3B	118	2	118	2733066	2732951
Chromosome 3B	118	1	118	2733494	2733377
Chromosome 3B	116	3	118	2735789	2735674
Chromosome 3B	116	4	118	2736023	2735908
Chromosome 3B	116	3	118	2736485	2736371
Chromosome 3B	116	3	118	2737651	2737536
Chromosome 3B	118	1	118	2737887	2737770
Chromosome 3B	116	3	118	2738239	2738124
Chromosome 3B	116	3	118	2738943	2738829
Chromosome 3B	116	3	118	2740109	2739994
Chromosome 3B	118	1	118	2740345	2740228
Chromosome 3B	116	3	118	2740697	2740582
Chromosome 3B	116	3	118	2744095	2743981
Chromosome 3B	100	3	102	2745288	2745189
Chromosome 3B	118	1	118	2745524	2745407
Chromosome 3B	100	3	102	2747230	2747131
Chromosome 3B	118	1	118	2747466	2747349
Chromosome 3B	116	3	118	2749058	2748943
Chromosome 3B	116	3	118	2750961	2750846
Chromosome 3B	118	1	118	2751197	2751080
Chromosome 3B	117	3	118	2752458	2752344
Chromosome 3B	118	1	118	2755957	2755840
Chromosome 3B	116	3	118	2756425	2756311
Chromosome 3B	117	3	118	2756660	2756546
Chromosome 3B	118	1	118	2757828	2757711
Chromosome 3B	117	3	118	2758532	2758418
Chromosome 3B	118	1	118	2759699	2759582
Chromosome 3B	117	3	118	2760968	2760854
Chromosome 3B	118	1	118	2762136	2762019
Chromosome 3B	116	3	118	2762604	2762490
Chromosome 3B	116	3	118	2763537	2763422
Chromosome 3B	117	3	118	2764477	2764363
Chromosome 3B	118	1	118	2765645	2765528
Chromosome 3B	116	3	118	2766114	2766000
Chromosome 3B	117	3	118	2766350	2766235
Chromosome 3B	118	1	118	2767516	2767399
Chromosome 3B	94	3	95	2767621	2767528
Chromosome 3B	116	3	118	2768905	2768790
Chromosome 3B	118	1	118	2769141	2769024
Chromosome 3B	116	3	118	2770894	2770780
Chromosome 3B	117	3	118	2771130	2771015
Chromosome 3B	118	1	118	2772296	2772179
Chromosome 3B	116	3	118	2772765	2772651
Chromosome 3B	116	4	118	2773000	2772886
Chromosome 3B	117	3	118	2774327	2774212
Chromosome 3B	118	1	118	2775493	2775376
Chromosome 3B	117	3	118	2776198	2776083
Chromosome 3B	118	1	118	2777365	2777248
Chromosome 3B	115	4	118	2777950	2777836
Chromosome 3B	116	4	118	2778657	2778543
Chromosome 3B	118	1	118	2781109	2780992
Chromosome 3B	116	3	118	2781578	2781464
Chromosome 3B	117	3	118	2781814	2781699
Chromosome 3B	117	3	118	2783688	2783573
Chromosome 3B	117	3	118	2785614	2785499
Chromosome 3B	118	1	118	2787715	2787598
Chromosome 3B	118	1	118	2788741	2788624
Chromosome 3B	117	2	118	2792063	2791947
Chromosome 3B	117	2	118	2793217	2793111
Chromosome 3B	116	3	118	2794200	2794086
Chromosome 3B	95	24	118	2795110	2795016
Chromosome 3B	116	3	118	2796387	2796272
Chromosome 3B	114	3	116	2797351	2797238
Chromosome 3B	116	3	118	2797939	2797824
Chromosome 3B	107	4	110	2799277	2799172
Chromosome 3B	115	4	117	2822380	2822266
Chromosome 3B	114	5	118	2834895	2834782
Chromosome 3B	115	4	118	2835577	2835463
Chromosome 3B	118	1	118	2835688	2835581
Chromosome 3B	116	3	118	2836372	2836257
Chromosome 3B	118	1	118	2836824	2836708
Chromosome 3B	118	1	118	2838527	2838421
Chromosome 3B	117	3	118	2839116	2839001
Chromosome 3B	115	4	118	2839467	2839353
Chromosome 3B	49	1	49	2860623	2860575
Chromosome 3B	49	1	49	2862330	2862282
Chromosome 3B	115	4	118	2862445	2862331
Chromosome 3B	115	4	118	2865422	2865308
Chromosome 3B	115	4	118	2867058	2866944
Chromosome 3B	116	3	118	2867177	2867062
Chromosome 3B	116	3	118	2867874	2867759
Chromosome 3B	116	3	118	2868462	2868347
Chromosome 3B	116	3	118	2868697	2868582
Chromosome 3B	115	4	118	2869981	2869867
Chromosome 3B	115	4	118	2870334	2870220
Chromosome 3B	115	4	118	2871736	2871622
Chromosome 3B	115	4	118	2872089	2871975
Chromosome 3B	116	3	118	2872208	2872093
Chromosome 3B	115	4	118	2875104	2874990
Chromosome 3B	115	4	118	2875457	2875343
Chromosome 3B	116	3	118	2875576	2875461
Chromosome 3B	115	4	118	2876857	2876743
Chromosome 3B	115	4	118	2877562	2877448
Chromosome 3B	115	4	118	2877839	2877725
Chromosome 3B	115	4	118	2878192	2878078
Chromosome 3B	115	4	118	2887381	2887267
Chromosome 3B	114	5	118	2887733	2887620
Chromosome 3B	116	3	118	2887853	2887738
Chromosome 3B	115	4	118	2888427	2888325
Chromosome 3B	115	4	118	2890509	2890406
Chromosome 3B	115	4	118	2891213	2891099
Chromosome 3B	114	5	118	2891565	2891452
Chromosome 3B	116	3	118	2891685	2891570
Chromosome 3B	115	4	118	2892261	2892158
Chromosome 3B	118	1	118	2893458	2893341
Chromosome 3B	116	3	118	2893927	2893813
Chromosome 3B	117	3	118	2894163	2894048
Chromosome 3B	118	1	118	2895331	2895214
Chromosome 3B	118	1	118	2897289	2897172
Chromosome 3B	117	2	118	2900611	2900495
Chromosome 3B	117	2	118	2901765	2901659
Chromosome 3B	116	3	118	2902747	2902633
Chromosome 3B	95	24	118	2903657	2903563
Chromosome 3B	116	3	118	2904934	2904819
Chromosome 3B	114	3	116	2905898	2905785
Chromosome 3B	116	3	118	2906486	2906371
Chromosome 3B	107	4	110	2907824	2907719
Chromosome 3B	115	4	117	2930922	2930808
Chromosome 3B	114	5	118	2943437	2943324
Chromosome 3B	115	4	118	2944119	2944005
Chromosome 3B	118	1	118	2944230	2944123
Chromosome 3B	116	3	118	2944914	2944799
Chromosome 3B	118	1	118	2945365	2945249
Chromosome 3B	118	1	118	2947068	2946962
Chromosome 3B	117	3	118	2947657	2947542
Chromosome 3B	115	4	118	2948008	2947894
Chromosome 3B	49	1	49	2969162	2969114
Chromosome 3B	49	1	49	2970869	2970821
Chromosome 3B	115	4	118	2970984	2970870
Chromosome 3B	115	4	118	2973961	2973847
Chromosome 3B	115	4	118	2975597	2975483
Chromosome 3B	116	3	118	2975716	2975601
Chromosome 3B	116	3	118	2976413	2976298
Chromosome 3B	116	3	118	2977001	2976886
Chromosome 3B	116	3	118	2977236	2977121
Chromosome 3B	115	4	118	2978520	2978406
Chromosome 3B	115	4	118	2978873	2978759
Chromosome 3B	115	4	118	2980275	2980161
Chromosome 3B	115	4	118	2980628	2980514
Chromosome 3B	115	4	118	2982030	2981916
Chromosome 3B	115	4	118	2982382	2982269
Chromosome 3B	115	4	118	2983784	2983670
Chromosome 3B	115	4	118	2984137	2984023
Chromosome 3B	116	3	118	2984256	2984141
Chromosome 3B	115	4	118	2985537	2985423
Chromosome 3B	115	4	118	2985890	2985776
Chromosome 3B	115	4	118	2987292	2987178
Chromosome 3B	115	4	118	2987645	2987531
Chromosome 3B	116	3	118	2987764	2987649
Chromosome 3B	115	4	118	2989045	2988931
Chromosome 3B	115	4	118	2989397	2989283
Chromosome 3B	115	4	118	2998937	2998823
Chromosome 3B	114	5	118	2999289	2999176
Chromosome 3B	116	3	118	2999409	2999294
Chromosome 3B	115	4	118	2999983	2999881
Chromosome 3B	115	4	118	3000686	3000572
Chromosome 3B	114	5	118	3001037	3000924
Chromosome 3B	116	3	118	3001157	3001042
Chromosome 3B	115	4	118	3001733	3001630
Chromosome 3B	115	4	118	3002437	3002323
Chromosome 3B	114	5	118	3002789	3002676
Chromosome 3B	116	3	118	3002909	3002794
Chromosome 3B	115	4	118	3003484	3003381
Chromosome 3B	115	4	118	3004188	3004074
Chromosome 3B	114	5	118	3004540	3004427
Chromosome 3B	116	3	118	3004660	3004545
Chromosome 3B	115	4	118	3005234	3005132
Chromosome 3B	115	4	118	3005939	3005825
Chromosome 3B	114	5	118	3006291	3006178
Chromosome 3B	116	3	118	3006411	3006296
Chromosome 3B	115	4	118	3006987	3006884
Chromosome 3B	116	3	118	3008048	3007934
Chromosome 3B	107	4	110	3008747	3008641
Chromosome 3B	115	4	118	3009325	3009222
Chromosome 3B	115	4	118	3010149	3010035
Chromosome 3B	115	4	118	3010727	3010624
Chromosome 3B	115	4	118	3011551	3011437
Chromosome 3B	115	4	118	3012129	3012026
Chromosome 3B	107	4	110	3012947	3012841
Chromosome 3B	115	4	118	3013525	3013422
Chromosome 3B	107	4	110	3014342	3014236
Chromosome 3B	115	4	118	3014920	3014817
Chromosome 3B	107	4	110	3015738	3015632
Chromosome 3B	115	4	118	3016316	3016213
Chromosome 3B	115	4	118	3017140	3017026
Chromosome 3B	115	4	118	3017718	3017615
Chromosome 3B	115	4	118	3018542	3018428
Chromosome 3B	115	4	118	3019120	3019017
Chromosome 3B	116	3	118	3020178	3020064
Chromosome 3B	107	4	110	3020877	3020771
Chromosome 3B	115	4	118	3021455	3021352
Chromosome 3B	118	1	118	3022515	3022399
Chromosome 3B	116	3	118	3023219	3023104
Chromosome 3B	115	4	118	3023795	3023692
Chromosome 3B	116	3	118	3025559	3025444
Chromosome 3B	116	3	118	3027900	3027785
Chromosome 3B	115	4	118	3028476	3028373
Chromosome 3B	116	3	118	3028830	3028715
Chromosome 3B	115	4	118	3029406	3029303
Chromosome 3B	115	4	118	3030335	3030232
Chromosome 3B	115	4	118	3031028	3030925
Chromosome 3B	116	3	118	3031382	3031267
Chromosome 3B	115	4	118	3031958	3031855
Chromosome 3B	115	4	118	3033581	3033478
Chromosome 3B	116	3	118	3033935	3033820
Chromosome 3B	115	4	118	3034510	3034407
Chromosome 3B	115	4	118	3035439	3035336
Chromosome 3B	118	1	118	3036499	3036383
Chromosome 3B	118	1	118	3037783	3037677
Chromosome 3B	116	3	118	3037898	3037784
Chromosome 3B	116	3	118	3039852	3039738
Chromosome 3B	116	3	118	3043503	3043389
Chromosome 3B	115	4	118	3051523	3051409
Chromosome 3B	115	4	118	3052933	3052819
Chromosome 3B	115	4	118	3054344	3054230
Chromosome 3B	116	3	118	3055167	3055053
Chromosome 3B	115	4	118	3055726	3055612
Chromosome 3B	116	3	118	3056549	3056435
Chromosome 3B	115	4	118	3057108	3056994
Chromosome 3B	116	3	118	3057931	3057817
Chromosome 3B	115	4	118	3058608	3058494
Chromosome 3B	116	3	118	3060211	3060096
Chromosome 3B	116	3	118	3061845	3061731
Chromosome 3B	115	4	118	3062389	3062275
Chromosome 3B	116	3	118	3063211	3063097
Chromosome 3B	115	4	118	3063888	3063774
Chromosome 3B	116	3	118	3065500	3065386
Chromosome 3B	115	4	118	3066044	3065930
Chromosome 3B	116	3	118	3066866	3066752
Chromosome 3B	115	4	118	3067543	3067429
Chromosome 3B	116	3	118	3069154	3069040
Chromosome 3B	115	4	118	3069698	3069584
Chromosome 3B	115	4	118	3070519	3070406
Chromosome 3B	115	4	118	3071197	3071083
Chromosome 3B	116	3	118	3071895	3071780
Chromosome 3B	118	1	118	3072813	3072697
Chromosome 3B	115	4	118	3073399	3073285
Chromosome 3B	115	3	117	3073518	3073404
Chromosome 3B	116	3	118	3073989	3073874
Chromosome 3B	115	4	118	3074905	3074791
Chromosome 3B	117	1	117	3075026	3074910
Chromosome 3B	116	3	118	3075495	3075380
Chromosome 3B	118	1	118	3076413	3076297
Chromosome 3B	115	4	118	3076999	3076885
Chromosome 3B	116	3	118	3077815	3077700
Chromosome 3B	118	1	118	3079456	3079349
Chromosome 3B	112	7	118	3081264	3081153
Chromosome 3B	116	3	118	3083848	3083963
Chromosome 3B	116	4	118	3085020	3084905
Chromosome 3B	114	3	116	3085139	3085026
Chromosome 3B	116	1	116	3087267	3087162
Chromosome 3B	116	3	118	3088114	3087999
Chromosome 3B	102	3	104	3090392	3090291
Chromosome 3B	68	51	118	3091508	3091443
Chromosome 3B	116	3	118	4172397	4172512
Chromosome 3B	114	3	116	4172515	4172624
Chromosome 3B	118	1	118	4173450	4173567
Chromosome 3B	116	3	118	4174272	4174387
Chromosome 3B	118	1	118	4174388	4174505
Chromosome 3B	116	3	118	4175892	4176007
Chromosome 3B	118	1	118	4176008	4176125
Chromosome 3B	118	1	118	4176690	4176807
Chromosome 3B	116	3	118	4177501	4177616
Chromosome 3B	118	1	118	4177617	4177734
Chromosome 3B	118	1	118	4178182	4178299
Chromosome 3B	118	1	118	4178300	4178417
Chromosome 3B	79	3	81	4179122	4179200
Chromosome 3B	116	3	118	4181447	4181562
Chromosome 3B	118	1	118	4181796	4181913
Chromosome 3B	116	3	118	4185189	4185304
Chromosome 3B	118	1	118	4185538	4185655
Chromosome 3B	75	1	75	4185986	4186060
Chromosome 3B	118	1	118	4186072	4186188
Chromosome 3B	118	1	118	4186189	4186306
Chromosome 3B	118	1	118	4186425	4186542
Chromosome 3B	118	1	118	4186737	4186854
Chromosome 3B	117	2	118	4188290	4188406
Chromosome 3B	114	4	116	4188731	4188844
Chromosome 3B	116	3	118	4192425	4192540
Chromosome 3B	114	3	116	4192543	4192652
Chromosome 3B	118	1	118	4193477	4193594
Chromosome 3B	101	3	103	4194299	4194399
Chromosome 3B	118	1	118	4195322	4195439
Chromosome 3B	116	3	118	4196133	4196247
Chromosome 3B	118	1	118	4196813	4196930
Chromosome 3B	118	1	118	4196931	4197048
Chromosome 3B	116	3	118	4197752	4197863
Chromosome 3B	118	1	118	4198420	4198536
Chromosome 3B	112	4	115	4198659	4198769
Chromosome 3B	116	3	118	4199009	4199124
Chromosome 3B	118	1	118	4199125	4199242
Chromosome 3B	116	3	118	4200024	4200139
Chromosome 3B	74	2	75	4200471	4200544
Chromosome 3B	118	1	118	4200673	4200790
Chromosome 3B	114	3	116	4200793	4200906
Chromosome 3B	118	1	118	4200909	4201026
Chromosome 3B	118	1	118	4201221	4201338
Chromosome 3B	116	3	118	4201809	4201923
Chromosome 3B	118	1	118	4202042	4202159
Chromosome 3B	115	4	118	4202860	4202974
Chromosome 3B	60	59	118	4203127	4203186
Chromosome 3B	114	1	114	4203507	4203620
Chromosome 3B	112	1	112	4207503	4207614
Chromosome 3B	118	1	118	4208090	4208207
Chromosome 3B	118	1	118	4208208	4208325
Chromosome 3B	88	31	118	4208519	4208605
Chromosome 3B	117	2	118	4208607	4208723
Chromosome 3B	115	4	118	4208846	4208959
Chromosome 3B	118	1	118	4209663	4209780
Chromosome 3B	116	3	118	4210437	4210552
Chromosome 3B	118	1	118	4210968	4211083
Chromosome 3B	118	1	118	4211084	4211200
Chromosome 3B	116	1	116	4211319	4211434
Chromosome 3B	116	3	118	4212571	4212685
Chromosome 3B	118	1	118	4212686	4212802
Chromosome 3B	119	1	118	4212803	4212920
Chromosome 3B	116	3	118	4213627	4213742
Chromosome 3B	111	5	114	4214397	4214507
Chromosome 3B	114	4	116	4214515	4214628
Chromosome 3B	112	1	112	4218404	4218515
Chromosome 3B	118	1	118	4218991	4219108
Chromosome 3B	118	1	118	4219227	4219344
Chromosome 3B	117	2	118	4219508	4219624
Chromosome 3B	115	4	118	4219747	4219860
Chromosome 3B	115	4	118	4220996	4221110
Chromosome 3B	116	3	118	4221347	4221462
Chromosome 3B	118	1	118	4221879	4221994
Chromosome 3B	118	1	118	4221995	4222111
Chromosome 3B	116	1	116	4222230	4222345
Chromosome 3B	118	1	118	4223596	4223712
Chromosome 3B	118	1	117	4223713	4223829
Chromosome 3B	116	3	118	4224185	4224300
Chromosome 3B	116	3	118	4224756	4224871
Chromosome 3B	113	2	114	4225407	4225519
Chromosome 3B	118	1	118	4226348	4226465
Chromosome 3B	118	1	118	4248893	4249009
Chromosome 3B	118	1	118	4249010	4249127
Chromosome 3B	114	3	116	4249130	4249243
Chromosome 3B	114	3	116	4273884	4273996
Chromosome 3B	118	1	118	4275910	4276027
Chromosome 3B	118	1	118	4276028	4276145
Chromosome 3B	59	60	118	4292839	4292897
Chromosome 3B	118	1	118	4293252	4293369
Chromosome 3B	118	1	118	4294192	4294309
Chromosome 3B	118	1	118	4294404	4294520
Chromosome 3B	95	22	116	4295420	4295514
Chromosome 3B	118	1	118	4295517	4295634
Chromosome 3B	118	1	118	4295635	4295752
Chromosome 3B	118	1	118	4295753	4295870
Chromosome 3B	116	3	118	4296458	4296573
Chromosome 3B	75	1	75	4297157	4297231
Chromosome 3B	119	1	118	4297360	4297477
Chromosome 3B	116	3	118	4297598	4297713
Chromosome 3B	116	3	118	4297950	4298065
Chromosome 3B	118	1	118	4298184	4298300
Chromosome 3B	118	1	118	4298301	4298418
Chromosome 3B	117	2	118	4298420	4298536
Chromosome 3B	118	1	118	4298537	4298654
Chromosome 3B	116	3	118	4299244	4299359
Chromosome 3B	109	10	118	4300136	4300244
Chromosome 3B	116	3	118	4300481	4300596
Chromosome 3B	118	1	118	4301515	4301632
Chromosome 3B	117	2	118	4301986	4302102
Chromosome 3B	118	1	118	4302454	4302571
Chromosome 3B	105	1	105	4303696	4303800
Chromosome 3B	75	1	75	4303807	4303880
Chromosome 3B	118	1	118	4304245	4304360
Chromosome 3B	72	1	72	4305295	4305366
Chromosome 3B	118	1	118	4305498	4305615
Chromosome 3B	114	5	118	4307029	4307142
Chromosome 3B	117	3	118	4307943	4308059
Chromosome 3B	116	3	118	4308975	4309090
Chromosome 3B	59	60	118	4309126	4309184
Chromosome 3B	75	1	75	4309421	4309495
Chromosome 3B	114	3	116	4309747	4309860
Chromosome 3B	116	3	118	4316358	4316473
Chromosome 3B	118	1	118	4316474	4316591
Chromosome 3B	118	1	118	4316592	4316709
Chromosome 3B	116	3	118	4317410	4317525
Chromosome 3B	42	1	42	4317728	4317769
Chromosome 3B	118	1	118	4319376	4319492
Chromosome 3B	118	1	118	4319579	4319695
Chromosome 3B	116	3	118	4320271	4320386
Chromosome 3B	118	1	118	4322032	4322148
Chromosome 3B	118	1	118	4322235	4322351
Chromosome 3B	115	4	118	4323292	4323406
Chromosome 3B	118	2	118	4323671	4323787
Chromosome 3B	117	2	118	4323908	4324022
Chromosome 3B	116	3	118	4324730	4324845
Chromosome 3B	118	1	118	4324846	4324963
Chromosome 3B	117	2	118	4324965	4325081
Chromosome 3B	118	1	118	4325962	4326079
Chromosome 3B	114	3	116	4326286	4326399
Chromosome 3B	118	1	118	4327108	4327225
Chromosome 3B	118	1	118	4327226	4327343
Chromosome 3B	96	21	116	4328257	4328352
Chromosome 3B	116	1	116	9861107	9861222
Chromosome 3B	54	65	118	9870522	9870575
Chromosome 3B	115	3	116	9870578	9870691
Chromosome 3B	118	1	118	9870930	9871047
Chromosome 3B	118	1	118	9871398	9871515
Chromosome 3B	118	1	118	9872577	9872694
Chromosome 3B	115	1	115	9872813	9872927
Chromosome 3B	118	1	118	9873165	9873282
Chromosome 3B	118	1	118	9873710	9873827
Chromosome 3B	115	1	115	9875125	9875239
Chromosome 3B	118	1	118	9875594	9875711
Chromosome 3B	118	1	118	9875947	9876064
Chromosome 3B	115	1	115	9876998	9877112
Chromosome 3B	117	2	118	9878647	9878763
Chromosome 3B	115	1	115	9878882	9878996
Chromosome 3B	118	1	118	9879351	9879468
Chromosome 3B	118	1	118	9880460	9880576
Chromosome 3B	115	1	115	9880693	9880807
Chromosome 3B	118	1	118	9881279	9881396
Chromosome 3B	118	1	118	9882341	9882458
Chromosome 3B	118	1	118	9882459	9882576
Chromosome 3B	118	1	118	9882695	9882812
Chromosome 3B	118	1	118	9882930	9883047
Chromosome 3B	118	1	118	9884110	9884227
Chromosome 3B	118	1	118	9884346	9884463
Chromosome 3B	118	1	118	9884817	9884934
Chromosome 3B	118	1	118	9885054	9885171
Chromosome 3B	114	5	118	9885413	9885526
Chromosome 3B	118	1	118	9886075	9886191
Chromosome 3B	118	1	118	9886192	9886309
Chromosome 3B	118	1	118	9888527	9888411
Chromosome 3B	82	37	118	9888726	9888645
Chromosome 3B	118	1	118	9888997	9888880
Chromosome 3B	117	3	118	9889114	9888998
Chromosome 3B	118	1	118	9889234	9889117
Chromosome 3B	118	1	118	9889352	9889235
Chromosome 3B	118	1	118	9889470	9889353
Chromosome 3B	119	1	118	9889707	9889589
Chromosome 3B	118	1	118	9889824	9889708
Chromosome 3B	118	1	118	9890298	9890181
Chromosome 3B	119	1	118	9894066	9893949
Chromosome 3B	116	4	118	9894419	9894304
Chromosome 3B	111	8	118	9894533	9894423
Chromosome 3B	118	1	118	9895126	9895009
Chromosome 3B	115	4	118	9895241	9895127
Chromosome 3B	118	1	118	9895479	9895362
Chromosome 3B	116	3	118	9895595	9895480
Chromosome 3B	118	1	118	9895832	9895715
Chromosome 3B	99	1	99	9896446	9896348
Chromosome 3B	118	1	118	9897034	9896918
Chromosome 3B	118	1	118	9897152	9897035
Chromosome 3B	118	1	118	9897505	9897388
Chromosome 3B	118	1	118	9897623	9897506
Chromosome 3B	118	1	118	9899454	9899337
Chromosome 3B	118	1	118	9899572	9899455
Chromosome 3B	118	1	118	9899690	9899573
Chromosome 3B	115	4	118	9900513	9900399
Chromosome 3B	118	1	118	9900634	9900517
Chromosome 3B	118	1	118	9900870	9900753
Chromosome 3B	115	4	118	9900985	9900871
Chromosome 3B	116	3	118	9902048	9901933
Chromosome 3B	118	1	118	9902520	9902403
Chromosome 3B	118	1	118	9902756	9902639
Chromosome 3B	118	1	118	9902988	9902871
Chromosome 3B	116	3	118	9903813	9903698
Chromosome 3B	120	1	118	9904169	9904052
Chromosome 3B	119	1	118	9904523	9904406
Chromosome 3B	114	5	118	9904755	9904642
Chromosome 3B	118	1	118	9904877	9904760
Chromosome 3B	116	3	117	9905424	9905309
Chromosome 3B	108	11	118	9905556	9905449
Chromosome 3B	102	17	118	9905661	9905560
Chromosome 3B	118	1	118	9906478	9906361
Chromosome 3B	118	1	118	9906596	9906479
Chromosome 3B	117	2	117	9906832	9906716
Chromosome 3B	118	1	118	9907303	9907186
Chromosome 3B	117	2	118	9907420	9907304
Chromosome 3B	115	4	118	9907536	9907422
Chromosome 3B	118	1	118	9908743	9908626
Chromosome 3B	116	4	118	9908859	9908744
Chromosome 3B	118	1	118	9908978	9908863
Chromosome 3B	118	1	118	9909332	9909215
Chromosome 3B	118	1	118	9909569	9909452
Chromosome 3B	116	3	117	9909879	9909765
Chromosome 3B	117	2	118	9909998	9909882
Chromosome 3B	118	1	118	9910352	9910235
Chromosome 3B	118	1	118	9910469	9910353
Chromosome 3B	118	1	118	9911162	9911279
Chromosome 3B	118	1	118	9911280	9911397
Chromosome 3B	118	1	118	9911398	9911515
Chromosome 3B	119	1	118	9911516	9911634
Chromosome 3B	116	3	118	9919212	9919327
Chromosome 3B	115	1	115	9919563	9919677
Chromosome 3B	118	1	118	9919681	9919797
Chromosome 3B	118	1	118	9921090	9921207
Chromosome 3B	114	5	118	9921328	9921441
Chromosome 3B	118	1	118	9921442	9921559
Chromosome 3B	118	1	118	9921677	9921794
Chromosome 3B	118	1	118	9921795	9921912
Chromosome 3B	118	1	118	9921913	9922030
Chromosome 3B	119	1	118	9922383	9922501
Chromosome 3B	118	2	118	9922503	9922619
Chromosome 3B	118	1	118	9922620	9922737
Chromosome 3B	118	1	118	9922856	9922973
Chromosome 3B	118	1	118	9923445	9923561
Chromosome 3B	118	1	118	9923562	9923679
Chromosome 3B	118	1	118	9924860	9924977
Chromosome 3B	116	3	118	9925216	9925330
Chromosome 3B	113	1	113	9925331	9925443
Chromosome 3B	119	1	118	9925684	9925802
Chromosome 3B	118	1	118	9925803	9925920
Chromosome 3B	118	1	118	9925921	9926038
Chromosome 3B	118	1	118	9926392	9926509
Chromosome 3B	118	1	118	9926628	9926745
Chromosome 3B	118	1	118	9927690	9927807
Chromosome 3B	116	3	118	9928046	9928161
Chromosome 3B	116	3	118	9928399	9928514
Chromosome 3B	119	1	118	9928515	9928633
Chromosome 3B	118	1	118	9928634	9928751
Chromosome 3B	118	1	118	9928752	9928869
Chromosome 3B	118	1	118	9929222	9929339
Chromosome 3B	118	1	118	9929458	9929575
Chromosome 3B	118	1	118	9930520	9930637
Chromosome 3B	116	3	118	9930993	9931108
Chromosome 3B	119	1	118	9931109	9931227
Chromosome 3B	118	1	118	9931228	9931345
Chromosome 3B	115	4	118	9931348	9931462
Chromosome 3B	118	1	118	9931816	9931933
Chromosome 3B	118	1	118	9932052	9932169
Chromosome 3B	114	5	118	9933118	9933231
Chromosome 3B	116	3	118	9933587	9933702
Chromosome 3B	119	1	118	9933703	9933821
Chromosome 3B	118	1	118	9933822	9933939
Chromosome 3B	118	1	118	9933940	9934057
Chromosome 3B	118	1	118	9934411	9934528
Chromosome 3B	118	1	118	9934647	9934764
Chromosome 3B	118	1	118	9935709	9935826
Chromosome 3B	116	3	118	9936182	9936297
Chromosome 3B	119	1	118	9936298	9936416
Chromosome 3B	118	1	118	9936417	9936534
Chromosome 3B	118	1	118	9936535	9936652
Chromosome 3B	118	1	118	9937006	9937123
Chromosome 3B	118	1	118	9937952	9938069
Chromosome 3B	118	1	118	9938542	9938659
Chromosome 3B	116	3	118	9938897	9939012
Chromosome 3B	119	1	118	9939013	9939131
Chromosome 3B	116	1	116	9939132	9939247
Chromosome 3B	118	1	118	9939250	9939367
Chromosome 3B	118	1	118	9939721	9939838
Chromosome 3B	118	1	118	9939957	9940074
Chromosome 3B	117	2	118	9940192	9940307
Chromosome 3B	118	1	118	9941018	9941135
Chromosome 3B	116	3	118	9941374	9941489
Chromosome 3B	116	3	118	9941727	9941842
Chromosome 3B	119	1	118	9941843	9941961
Chromosome 3B	118	1	118	9941962	9942079
Chromosome 3B	118	1	118	9942080	9942197
Chromosome 3B	114	2	115	9943023	9943135
Chromosome 3B	118	1	118	9943139	9943256
Chromosome 3B	118	1	118	9943375	9943492
[truncated: 31,693 more rows]

## Sheet: TaeSat03-2619
TaeSat03-2619
satDNA lenght 2619 nt
Genome assembly analysis (IWGSC RefSeq v2.1)						Validation of satDNA sequences by in situ Hybridisation
				CHROMOSOME POSITION
Chromosome	alignment length	alignment start	alignment end	start	end			FISH signal
Chromosome 1A	305	57	350	22554721	22554426		Chromosome 1A	No
Chromosome 1A	296	57	347	33637083	33637372		Chromosome 1B	No
Chromosome 1A	254	57	306	65006896	65006647		Chromosome 1D	No
Chromosome 1A	253	57	306	90466080	90466330		Chromosome 2A	No
Chromosome 1A	327	57	372	121987626	121987307		Chromosome 2B	No
Chromosome 1A	198	160	348	141868697	141868503		Chromosome 2D	No
Chromosome 1A	160	204	360	158403777	158403624		Chromosome 3A	No
Chromosome 1A	130	248	372	174895701	174895824		Chromosome 3B	No
Chromosome 1A	310	57	358	212033184	212032882		Chromosome 3D	No
Chromosome 1A	297	57	348	321410087	321410372		Chromosome 4A	No
Chromosome 1A	300	57	350	427189969	427190262		Chromosome 4B	No
Chromosome 1A	298	57	348	540177793	540178084		Chromosome 4D	No
Chromosome 1B	305	55	350	21008191	21007895		Chromosome 5A	No
Chromosome 1B	297	57	344	58383035	58382747		Chromosome 5B	No
Chromosome 1B	299	57	344	109687285	109687576		Chromosome 5D	No
Chromosome 1B	296	57	344	168299520	168299232		Chromosome 6A	No
Chromosome 1B	44	264	306	222935113	222935070		Chromosome 6B	No
Chromosome 1B	301	57	350	373980621	373980327		Chromosome 6D	No
Chromosome 1B	166	204	360	507717725	507717887		Chromosome 7A	No
Chromosome 1B	299	57	344	543327660	543327371		Chromosome 7B	No
Chromosome 1D	301	57	349	69141030	69141324		Chromosome 7D	Yes
Chromosome 1D	253	57	306	77410428	77410678
Chromosome 1D	255	57	306	92594419	92594171
Chromosome 1D	324	2278	2598	223691459	223691146
Chromosome 1D	224	87	306	249773920	249773702
Chromosome 1D	312	57	362	322630700	322631004
Chromosome 1D	299	57	344	331620192	331620483
Chromosome 1D	291	57	340	433339381	433339665
Chromosome 2A	255	57	306	117961369	117961621
Chromosome 2A	294	57	344	177803290	177803579
Chromosome 2A	295	57	344	217512218	217512504
Chromosome 2A	188	123	306	379035999	379036182
Chromosome 2A	295	57	344	397007453	397007165
Chromosome 2A	329	57	372	397562449	397562768
Chromosome 2A	297	57	347	425838213	425838499
Chromosome 2A	290	58	340	442797781	442798065
Chromosome 2A	328	57	372	446154076	446153758
Chromosome 2A	46	262	306	466293376	466293421
Chromosome 2A	296	57	347	472641733	472641444
Chromosome 2A	301	57	350	514312899	514313191
Chromosome 2A	326	57	372	575993266	575993584
Chromosome 2A	308	57	356	590230924	590231223
Chromosome 2A	330	5	329	603739369	603739689
Chromosome 2A	305	47	344	618445640	618445939
Chromosome 2A	288	69	350	656630475	656630195
Chromosome 2A	112	248	356	660290972	660290866
Chromosome 2A	311	57	362	703316998	703317298
Chromosome 2B	296	57	344	171845907	171846196
Chromosome 2B	254	57	306	229986934	229986686
Chromosome 2B	307	57	356	273956081	273955781
Chromosome 2B	312	57	360	334898356	334898660
Chromosome 2B	181	181	355	492992142	492991965
Chromosome 2B	285	13	291	492997811	492997534
Chromosome 2B	238	57	291	556791975	556791741
Chromosome 2B	161	204	358	571378233	571378389
Chromosome 2B	309	57	360	581567987	581568286
Chromosome 2B	291	74	356	658360816	658361097
Chromosome 2B	254	57	306	698902789	698903038
Chromosome 2B	256	57	306	718056839	718056589
Chromosome 2D	300	57	350	117104961	117104671
Chromosome 2D	297	57	344	142455688	142455976
Chromosome 2D	314	57	362	336165944	336166248
Chromosome 2D	191	162	348	364541860	364541677
Chromosome 2D	253	57	306	420386794	420387044
Chromosome 2D	295	57	344	457338326	457338615
Chromosome 2D	282	74	350	463349592	463349865
Chromosome 2D	298	57	348	541873186	541872896
Chromosome 2D	294	57	344	643933998	643934285
Chromosome 3A	313	2300	2603	9555693	9555999
Chromosome 3A	310	57	358	122167653	122167954
Chromosome 3A	140	218	350	123923929	123923797
Chromosome 3A	289	57	340	134755239	134755519
Chromosome 3A	313	57	360	164700643	164700339
Chromosome 3A	249	57	300	236089308	236089065
Chromosome 3A	257	57	306	315767608	315767357
Chromosome 3A	292	59	343	355342441	355342154
Chromosome 3A	290	57	340	395669204	395669486
Chromosome 3A	300	57	349	440620533	440620823
Chromosome 3A	294	59	347	446206517	446206801
Chromosome 3A	290	58	340	480676624	480676340
Chromosome 3A	297	57	344	488603024	488603312
Chromosome 3A	292	57	340	557985735	557986018
Chromosome 3A	297	57	348	585251154	585251443
Chromosome 3A	297	57	344	709794502	709794793
Chromosome 3B	311	57	358	166507461	166507155
Chromosome 3B	107	258	360	250243164	250243266
Chromosome 3B	255	57	306	256123626	256123376
Chromosome 3B	255	57	306	414144681	414144432
Chromosome 3B	296	57	347	552794060	552794347
Chromosome 3B	290	57	340	579653325	579653609
Chromosome 3B	267	44	306	625904285	625904545
Chromosome 3B	312	57	360	683826681	683826987
Chromosome 3D	290	57	340	16484882	16485165
Chromosome 3D	292	57	340	44187866	44188151
Chromosome 3D	289	55	334	100656096	100656376
Chromosome 3D	255	57	306	114854246	114854492
Chromosome 3D	306	53	350	186017504	186017803
Chromosome 3D	291	57	340	218476487	218476771
Chromosome 3D	326	57	372	236858637	236858319
Chromosome 3D	253	57	306	473083182	473083432
Chromosome 3D	164	188	345	514091469	514091626
Chromosome 4A	291	57	340	11829953	11829670
Chromosome 4A	315	58	362	13185590	13185894
Chromosome 4A	43	265	306	69649307	69649349
Chromosome 4A	326	57	372	95839143	95839457
Chromosome 4A	253	57	306	165671935	165671686
Chromosome 4A	272	79	344	186261512	186261776
Chromosome 4A	255	57	306	203041756	203041506
Chromosome 4A	254	57	306	300419928	300420174
Chromosome 4A	291	57	340	382270557	382270274
Chromosome 4A	90	210	295	392856815	392856727
Chromosome 4A	292	57	340	437302779	437302495
Chromosome 4A	253	57	306	452457572	452457818
Chromosome 4A	300	57	350	473145542	473145249
Chromosome 4A	300	57	349	484391262	484391552
Chromosome 4A	296	57	344	487047562	487047273
Chromosome 4A	302	57	350	527437743	527438036
Chromosome 4A	291	57	340	528590603	528590886
Chromosome 4B	297	57	344	75312778	75312493
Chromosome 4B	297	57	344	79076202	79076493
Chromosome 4B	254	57	306	223295523	223295273
Chromosome 4B	300	57	348	255251543	255251836
Chromosome 4B	276	73	340	261302037	261302304
Chromosome 4B	296	72	361	304149916	304149635
Chromosome 4B	310	57	358	441697589	441697287
Chromosome 4B	72	236	306	458090181	458090113
Chromosome 4B	300	57	348	550201977	550202269
Chromosome 4B	300	57	348	550231920	550232211
Chromosome 4B	340	2289	2619	599178328	599178665
Chromosome 4B	302	57	347	641590786	641590495
Chromosome 4D	312	57	358	20253322	20253627
Chromosome 4D	300	57	348	61063581	61063291
Chromosome 4D	254	57	306	94498955	94499206
Chromosome 4D	308	57	357	97303492	97303195
Chromosome 4D	302	57	348	197149435	197149141
Chromosome 4D	291	57	340	253164412	253164128
Chromosome 4D	315	2292	2597	467002767	467002457
Chromosome 4D	289	69	350	473389756	473389478
Chromosome 4D	339	2289	2619	475653785	475654122
Chromosome 5A	280	57	329	26125663	26125938
Chromosome 5A	165	204	360	59070436	59070596
Chromosome 5A	300	57	340	95616519	95616811
Chromosome 5A	291	57	340	111848265	111847981
Chromosome 5A	291	57	340	122371146	122371429
Chromosome 5A	299	55	344	123369863	123370152
Chromosome 5A	254	57	306	138330790	138330539
Chromosome 5A	326	57	372	154389870	154389556
Chromosome 5A	54	2483	2534	211723912	211723964
Chromosome 5A	285	57	336	245146585	245146863
Chromosome 5A	254	57	306	309632634	309632385
Chromosome 5A	48	262	306	373310419	373310372
Chromosome 5A	129	204	329	391434032	391433907
Chromosome 5A	309	57	358	521317779	521318079
Chromosome 5A	82	2277	2356	606942261	606942341
Chromosome 5A	239	144	372	614931896	614931666
Chromosome 5A	292	57	340	618232569	618232285
Chromosome 5B	337	57	384	175884658	175884983
Chromosome 5B	263	123	376	196385653	196385396
Chromosome 5B	326	57	372	270269647	270269332
Chromosome 5B	329	57	372	273753602	273753920
Chromosome 5B	266	44	306	391145890	391146149
Chromosome 5B	319	69	382	421491179	421490870
Chromosome 5B	311	57	358	422598519	422598215
Chromosome 5B	295	57	344	588647463	588647753
Chromosome 5B	162	204	360	623395242	623395084
Chromosome 5B	256	57	306	633490420	633490668
Chromosome 5D	217	130	340	8446700	8446495
Chromosome 5D	292	57	341	94692604	94692325
Chromosome 5D	310	57	358	104424272	104424575
Chromosome 5D	299	57	348	104453285	104453576
Chromosome 5D	295	57	345	107823446	107823159
Chromosome 5D	346	6	344	116124683	116124344
Chromosome 5D	323	57	372	159791850	159791543
Chromosome 5D	266	44	306	250891111	250891371
Chromosome 5D	289	57	340	268990674	268990956
Chromosome 5D	93	206	295	430310063	430309974
Chromosome 5D	313	57	360	435658546	435658240
Chromosome 5D	296	57	344	503526494	503526781
Chromosome 5D	276	74	341	516335886	516336152
Chromosome 5D	329	57	372	569905696	569906017
Chromosome 6A	297	57	344	1316418	1316129
Chromosome 6A	188	123	306	31099320	31099137
Chromosome 6A	298	57	348	96504676	96504966
Chromosome 6A	327	57	377	162376237	162375923
Chromosome 6A	297	74	358	195101241	195101531
Chromosome 6A	299	57	348	361662879	361662589
Chromosome 6A	301	57	348	434309523	434309231
Chromosome 6A	311	57	358	462332286	462332588
Chromosome 6A	305	57	350	475154826	475155122
Chromosome 6A	313	54	362	609568878	609569181
Chromosome 6B	339	57	382	139885506	139885174
Chromosome 6B	314	57	358	251035782	251036089
Chromosome 6B	257	133	377	292426433	292426182
Chromosome 6B	313	57	358	384252695	384253001
Chromosome 6B	348	2278	2619	594148205	594147865
Chromosome 6B	298	69	358	603292599	603292317
Chromosome 6B	296	57	349	683206942	683207224
Chromosome 6D	292	57	340	44561027	44561311
Chromosome 6D	298	57	348	94178679	94178387
Chromosome 6D	298	57	349	94257194	94256903
Chromosome 6D	291	57	340	132681658	132681375
Chromosome 6D	288	59	340	175928810	175929092
Chromosome 6D	333	54	372	179699658	179699984
Chromosome 6D	67	2278	2344	359896700	359896766
Chromosome 6D	253	57	306	360111571	360111321
Chromosome 6D	337	2288	2619	413527861	413527530
Chromosome 6D	328	57	372	478604100	478604419
Chromosome 7A	302	59	350	201874120	201873830
Chromosome 7A	290	57	340	214284196	214284478
Chromosome 7A	295	57	344	253229931	253229642
Chromosome 7A	326	58	372	298767863	298768180
Chromosome 7A	297	57	344	304076680	304076969
Chromosome 7A	254	57	306	319949409	319949166
Chromosome 7A	298	57	350	333489674	333489384
Chromosome 7A	72	236	306	391588392	391588460
Chromosome 7A	293	57	344	416636152	416635869
Chromosome 7A	291	57	340	421171542	421171825
Chromosome 7A	252	57	306	531428641	531428890
Chromosome 7A	316	69	372	551272709	551272398
Chromosome 7A	47	262	306	571036632	571036678
Chromosome 7A	292	57	340	627026783	627026499
Chromosome 7B	185	192	373	22138311	22138483
Chromosome 7B	105	204	306	23276881	23276780
Chromosome 7B	271	57	322	55180267	55180001
Chromosome 7B	282	69	344	55257337	55257064
Chromosome 7B	286	57	337	189908796	189909070
Chromosome 7B	333	57	377	207108183	207107859
Chromosome 7B	327	57	377	217837756	217838070
Chromosome 7B	253	44	292	271207564	271207811
Chromosome 7B	123	240	358	278455890	278455771
Chromosome 7B	268	44	306	291981330	291981591
Chromosome 7B	298	69	358	376157152	376156865
Chromosome 7B	281	69	340	450968669	450968395
Chromosome 7B	276	73	340	501086204	501085937
Chromosome 7B	297	57	344	521998170	521998457
Chromosome 7B	298	57	348	545301959	545302248
Chromosome 7B	312	57	358	550690753	550691058
Chromosome 7B	295	57	344	569113541	569113254
Chromosome 7B	281	69	344	573895646	573895374
Chromosome 7B	253	57	306	585624627	585624378
Chromosome 7B	163	204	358	693227221	693227377
Chromosome 7D	330	29	350	84844471	84844153
Chromosome 7D	290	57	340	111015594	111015312
Chromosome 7D	291	57	340	144181830	144182115
Chromosome 7D	295	57	344	182030428	182030716
Chromosome 7D	307	57	358	189204951	189205246
Chromosome 7D	254	57	306	256904069	256903818
Chromosome 7D	290	57	340	401114285	401114002
Chromosome 7D	292	57	340	443051352	443051069
Chromosome 7D	239	57	292	447456361	447456125
Chromosome 7D	284	57	335	450842494	450842771
Chromosome 7D	290	57	340	474512327	474512609
Chromosome 7D	300	57	349	499277304	499277013
Chromosome 7D	301	57	348	553770263	553770557
Chromosome 7D	298	57	347	568710574	568710863
Chromosome 7D	295	57	344	573810991	573811279
Chromosome 7D	302	57	350	583677605	583677312
Chromosome 7D	171	192	358	621905682	621905848
NW_025226448.1	285	69	346	12069	12344
NW_025227920.1	1047	1	1046	1047	1
NW_025227920.1	2622	1	2619	3656	1048
NW_025227920.1	2622	1	2619	6276	3657
NW_025227920.1	2580	43	2619	8856	6277
NW_025227920.1	421	1	419	14301	13881
NW_025227920.1	475	2146	2619	14776	14302
NW_025227920.1	1775	1	1772	17116	15344
NW_025227920.1	405	2216	2619	17519	17117
NW_025227920.1	838	974	1801	21354	20536
NW_025227920.1	256	1275	1525	79239	78992
NW_025227922.1	655	1	652	655	1
NW_025227922.1	2624	1	2619	3274	656
NW_025227922.1	405	2216	2619	3679	3275
NW_025227926.1	1969	654	2618	1	1963
NW_025227926.1	880	1	877	1965	2843
NW_025227928.1	354	2265	2617	1	354
NW_025227928.1	1231	4	1232	360	1589
NW_025227932.1	2052	568	2619	1	2052
NW_025227932.1	2623	1	2619	2053	4675
NW_025227932.1	2623	1	2619	4676	7298
NW_025227932.1	895	1	894	7299	8193
NW_025227932.1	1161	1064	2224	8188	9348
NW_025227932.1	2371	250	2619	9340	11709
NW_025227932.1	2623	1	2619	11710	14332
NW_025227932.1	2623	1	2619	14333	16955
NW_025227932.1	2622	1	2619	16956	19577
NW_025227932.1	553	1	551	19578	20129
NW_025227932.1	159	547	705	31662	31820
NW_025227932.1	1919	701	2619	41428	43346
NW_025227932.1	2197	1	2193	43347	45543
NW_025227932.1	889	222	1075	49908	50787
NW_025227932.1	888	222	1075	52455	53335
NW_025227932.1	297	1068	1364	53780	54075
NW_025227932.1	889	222	1075	54700	55579
NW_025227932.1	888	222	1075	56971	57851
NW_025227932.1	297	1068	1364	58296	58591
NW_025227932.1	888	222	1075	60913	61793
NW_025227932.1	888	222	1075	63184	64064
NW_025227932.1	297	1068	1364	66570	66865
NW_025227932.1	600	1153	1749	68827	69426
NW_025227932.1	180	1869	2046	69423	69601
NW_025227932.1	580	214	790	73087	73654
NW_025227932.1	1210	850	2050	73663	74866
NW_025227937.1	1068	1552	2619	1	1067
NW_025227937.1	1590	1	1587	1068	2656
NW_025228156.1	188	192	376	75029	74853
NW_025229030.1	756	1	756	755	1
NW_025229030.1	2618	1	2617	3374	758
NW_025229030.1	2620	1	2619	5994	3375
NW_025229030.1	2619	1	2619	8613	5995
NW_025229030.1	2619	1	2619	11232	8614
NW_025229030.1	2619	1	2619	13845	11233
NW_025229030.1	2620	1	2619	16463	13846
NW_025229030.1	2620	1	2619	19081	16464
NW_025229030.1	2620	1	2619	21698	19082
NW_025229030.1	2620	1	2619	24318	21699
NW_025229030.1	2620	1	2619	26931	24319
NW_025229030.1	2619	1	2619	29540	26932
NW_025229030.1	760	1860	2619	30300	29541
NW_025229548.1	1985	2	1985	1984	1
NW_025229548.1	2620	1	2619	4605	1986
NW_025229548.1	2620	1	2619	7224	4606
NW_025229548.1	2620	1	2619	9844	7225
NW_025229548.1	2624	1	2619	12424	9845
NW_025229548.1	1253	1367	2619	13677	12425
NW_025233707.1	1233	1	1233	1232	1
NW_025233707.1	2619	1	2619	3850	1233
NW_025233707.1	2620	1	2619	6469	3851
NW_025233707.1	1331	1289	2619	7799	6470
NW_025235574.1	285	69	346	3351	3626
NW_025235601.1	1832	788	2619	1	1832
NW_025235601.1	2622	1	2619	1833	4452
NW_025235601.1	1552	1	1550	4453	6002
NW_025235602.1	1832	788	2619	1	1832
NW_025235602.1	2622	1	2619	1833	4452
NW_025235602.1	1552	1	1550	4453	6002
NW_025236282.1	1569	1	1566	1567	1
NW_025236282.1	2621	1	2619	4188	1568
NW_025236282.1	1230	1390	2619	5418	4189
NW_025236371.1	43	1275	1317	58	17
NW_025236372.1	43	1275	1317	58	17
NW_025236877.1	654	1	653	654	1
NW_025236877.1	2624	2	2619	3276	655
NW_025236877.1	1739	881	2619	5014	3278
NW_025237856.1	296	2324	2619	1	296
NW_025237856.1	2621	1	2619	297	2917
NW_025237856.1	1569	1	1566	2918	4484
NW_025238392.1	888	222	1075	272	1152
NW_025238392.1	889	222	1075	2606	3485
NW_025238394.1	888	222	1075	272	1152
NW_025238394.1	889	222	1075	2606	3485
NW_025239338.1	1739	881	2619	1	1737
NW_025239338.1	2189	2	2185	1739	3925
NW_025239897.1	888	222	1075	1454	576
NW_025239897.1	890	222	1075	3717	2837
NW_025240264.1	837	974	1801	1815	997
NW_025240288.1	258	1	258	258	1
NW_025240288.1	2620	1	2619	2878	259
NW_025240288.1	760	1860	2619	3638	2879
NW_025241016.1	1132	250	1380	1132	1
NW_025241016.1	1161	1067	2227	2281	1121
NW_025241016.1	895	1	894	3173	2279
NW_025241016.1	265	2355	2619	3438	3174
NW_025241946.1	280	796	1075	1793	1516
NW_025241946.1	167	1201	1367	3215	3049
NW_025242842.1	1291	1	1288	1291	3
NW_025242842.1	1741	879	2619	3032	1292
NW_025244042.1	295	1073	1367	1174	881
NW_025244042.1	889	222	1075	2504	1624
NW_025244633.1	2266	1	2263	2263	1
NW_025244633.1	475	2146	2619	2738	2264
NW_025244634.1	2266	1	2263	2263	1
NW_025244634.1	475	2146	2619	2738	2264
NW_025244978.1	889	222	1075	1026	1905
NW_025244985.1	43	1275	1317	2632	2673
NW_025245110.1	1158	1067	2224	1	1158
NW_025245110.1	1524	250	1772	1150	2673
NW_025246232.1	139	938	1075	1	136
NW_025246232.1	889	222	1075	1549	2430
NW_025246377.1	889	222	1075	163	1044
NW_025246377.1	297	1068	1364	1489	1777
NW_025246949.1	1552	1	1550	1550	1
NW_025246949.1	911	1709	2619	2461	1551
NW_025247372.1	1331	1289	2619	1	1331
NW_025247372.1	1092	1	1092	1332	2422
NW_025247445.1	340	2280	2619	1	340
NW_025247445.1	2073	1	2072	341	2413
NW_025247477.1	1985	2	1985	1984	1
NW_025247477.1	428	2192	2619	2413	1986
NW_025248536.1	889	222	1075	226	1106
NW_025248536.1	297	1068	1364	1551	1846
NW_025249363.1	421	1	419	421	1
NW_025249363.1	1834	787	2619	2252	422
NW_025249364.1	421	1	419	421	1
NW_025249364.1	1834	787	2619	2252	422
NW_025249484.1	399	2221	2619	1	399
NW_025249484.1	1843	1	1842	400	2242
NW_025249485.1	399	2221	2619	1	399
NW_025249485.1	1843	1	1842	400	2242
NW_025249502.1	2071	1	2071	2063	1
NW_025249502.1	178	2442	2619	2241	2064
NW_025249583.1	287	2333	2619	1	287
NW_025249583.1	1960	1	1957	288	2234
NW_025249586.1	287	2333	2619	1	287
NW_025249586.1	1960	1	1957	288	2234
NW_025249715.1	844	1776	2619	1	844
NW_025249715.1	1382	1	1382	845	2224
NW_025249914.1	819	1	819	819	1
NW_025249914.1	1389	1231	2619	2208	820
NW_025250519.1	361	2259	2619	1	361
NW_025250519.1	1803	1	1799	362	2164
NW_025250532.1	556	1	551	531	1
NW_025250532.1	1253	1367	2619	1784	532
NW_025251487.1	300	1068	1367	615	324
NW_025251487.1	889	222	1075	1941	1060
NW_025251777.1	346	2	347	346	1
NW_025251777.1	1739	881	2619	2084	348
NW_025251834.1	300	1068	1367	685	388
NW_025251834.1	888	222	1075	2010	1130
NW_025253134.1	1683	937	2619	1	1683
NW_025253134.1	324	1	324	1684	2007
NW_025253567.1	1414	1206	2619	1	1414
NW_025253567.1	569	2	569	1416	1984
NW_025253571.1	569	2	569	569	1
NW_025253571.1	1414	1206	2619	1984	571
NW_025255298.1	1385	1235	2619	2	1386
NW_025255298.1	514	1	511	1387	1900
NW_025255299.1	1385	1235	2619	2	1386
NW_025255299.1	514	1	511	1387	1900
NW_025255338.1	890	222	1075	29	909
NW_025255468.1	683	423	1075	1890	1213
NW_025255959.1	726	381	1075	1	720
NW_025256334.1	1853	671	2523	1	1853
NW_025257352.1	760	1860	2619	1	760
NW_025257352.1	1057	1	1057	761	1807
NW_025257860.1	1789	758	2546	1788	1
NW_025258707.1	881	230	1075	1755	884
NW_025258747.1	300	1068	1367	767	469
NW_025258747.1	540	566	1075	1746	1212
NW_025259750.1	1531	1	1526	1506	1
NW_025259750.1	210	2410	2619	1716	1507
NW_025260086.1	321	2299	2619	1	321
NW_025260086.1	1382	1	1382	322	1703
NW_025260172.1	1486	1134	2619	1	1485
NW_025260172.1	215	1	215	1486	1700
NW_025262419.1	1625	654	2278	1	1624
NW_025263294.1	113	1	113	113	1
NW_025263294.1	1484	1136	2619	1597	114
NW_025263318.1	942	1679	2619	1	942
NW_025263318.1	654	1	653	943	1596
NW_025264205.1	1570	694	2263	1	1569
NW_025264510.1	178	2442	2619	1	178
NW_025264510.1	1382	1	1382	179	1560
NW_025265571.1	888	222	1075	272	1152
NW_025265678.1	1527	1020	2546	1527	1
NW_025265826.1	1525	640	2164	1523	1
NW_025266934.1	1493	293	1784	1492	1
NW_025267436.1	314	1	314	314	1
NW_025267436.1	1165	1455	2619	1478	315
NW_025267728.1	1471	835	2305	1	1471
NW_025267855.1	888	222	1075	15	893
NW_025268143.1	1301	1319	2619	1	1287
NW_025268143.1	174	1	174	1288	1461
NW_025268580.1	606	1	606	606	1
NW_025268580.1	844	1776	2619	1450	607
NW_025270221.1	1413	1134	2546	1	1412
NW_025272303.1	1368	762	2129	1367	1
NW_025272419.1	1364	1206	2569	1364	1
NW_025272907.1	269	808	1075	1296	1031
NW_025274036.1	697	2	697	697	1
NW_025274036.1	633	1987	2619	1331	699
NW_025276677.1	1281	1034	2314	1	1281
NW_025277672.1	321	2299	2619	1	321
NW_025277672.1	942	1	942	322	1263
NW_025278073.1	480	1	479	480	1
NW_025278073.1	776	1844	2619	1256	481
NW_025281136.1	1207	176	1382	1206	1
NW_025284650.1	1153	795	1947	1	1152
NW_025284661.1	889	222	1075	990	109
NW_025285581.1	1139	1134	2272	1138	1
NW_025288063.1	547	2073	2619	1	546
NW_025288063.1	557	1	556	547	1103
NW_025289080.1	399	2221	2619	1	399
NW_025289080.1	689	1	688	400	1088
NW_025289800.1	570	1	569	570	1
NW_025289800.1	509	2111	2619	1078	571
NW_025291366.1	1055	1235	2289	1055	1
NW_025292499.1	1040	1292	2331	1	1040
NW_025294750.1	1008	962	1969	1	1008
NW_025295327.1	694	679	1372	1000	307
NW_025295765.1	994	976	1969	993	1
NW_025298214.1	804	1816	2619	1	804
NW_025298214.1	150	1	150	805	954
NW_025299900.1	139	938	1075	921	786
NW_025305283.1	783	1289	2071	1	782
NW_025307704.1	614	1580	2193	711	98
NW_025307876.1	76	1	76	76	1
NW_025307876.1	633	1987	2619	708	77
NW_025308106.1	604	1590	2193	701	98
NW_025308579.1	654	1	653	35	688
NW_025311806.1	582	1261	1842	582	1
NW_025314281.1	494	152	645	493	1
NW_025315682.1	417	370	786	417	1

## Sheet: TaeSat04-337
TaeSat04-337
satDNA lenght 337 nt
Genome assembly analysis (IWGSC RefSeq v2.1)						Validation of satDNA sequences by in situ Hybridisation
				CHROMOSOME POSITION
Chromosome	alignment length	alignment start	alignment end	start	end			FISH signal
Chromosome 1A	182	15	195	2389004	2388823		Chromosome 1A	Yes
Chromosome 1A	338	1	337	2493872	2494207		Chromosome 1B	No
Chromosome 1A	191	3	193	2494210	2494400		Chromosome 1D	Yes
Chromosome 1A	182	15	195	2515016	2515197		Chromosome 2A	No
Chromosome 1A	182	15	195	2525679	2525860		Chromosome 2B	No
Chromosome 1A	218	3	219	2536145	2535929		Chromosome 2D	Yes
Chromosome 1A	179	24	200	2623700	2623524		Chromosome 3A	No
Chromosome 1A	320	3	317	2645716	2646034		Chromosome 3B	No
Chromosome 1A	321	3	317	2646402	2646721		Chromosome 3D	Yes
Chromosome 1A	206	15	219	4470556	4470352		Chromosome 4A	Yes
Chromosome 1A	194	3	196	4869340	4869148		Chromosome 4B	No
Chromosome 1A	217	121	337	4869558	4869343		Chromosome 4D	Yes
Chromosome 1A	124	3	126	4878262	4878139		Chromosome 5A	No
Chromosome 1A	336	3	337	4878600	4878265		Chromosome 5B	No
Chromosome 1A	335	3	337	4878936	4878603		Chromosome 5D	Yes
Chromosome 1A	337	3	337	5234928	5235261		Chromosome 6A	No
Chromosome 1A	335	3	337	5235264	5235597		Chromosome 6B	No
Chromosome 1A	217	1	217	5235924	5236140		Chromosome 6D	Yes
Chromosome 1A	44	117	160	5761612	5761655		Chromosome 7A	Yes
Chromosome 1A	174	3	176	6015359	6015532		Chromosome 7B	No
Chromosome 1A	175	16	190	6096089	6095915		Chromosome 7D	Yes
Chromosome 1A	335	3	337	6134301	6134635
Chromosome 1A	224	3	225	6134638	6134861
Chromosome 1A	182	15	195	6346285	6346104
Chromosome 1A	237	3	239	6965717	6965485
Chromosome 1A	186	11	195	7169143	7169328
Chromosome 1A	182	15	195	7980151	7979970
Chromosome 1A	187	15	201	10707231	10707045
Chromosome 1A	293	46	337	10707536	10707246
Chromosome 1A	329	15	337	11948208	11947881
Chromosome 1A	342	3	337	11948563	11948223
Chromosome 1A	330	15	337	11949236	11948908
Chromosome 1A	159	15	173	12503959	12503801
Chromosome 1A	219	3	219	12560446	12560228
Chromosome 1A	324	15	337	12647413	12647736
Chromosome 1A	306	3	307	12647739	12648043
Chromosome 1A	211	15	225	12834870	12834661
Chromosome 1A	305	3	307	12835209	12834905
Chromosome 1A	218	3	219	13903750	13903966
Chromosome 1A	183	14	195	14297782	14297600
Chromosome 1A	182	15	195	14631348	14631167
Chromosome 1A	182	15	195	15007432	15007613
Chromosome 1A	219	3	219	15019648	15019865
Chromosome 1A	336	2	337	16257347	16257014
Chromosome 1A	216	4	219	16276706	16276920
Chromosome 1A	218	3	219	16410473	16410256
Chromosome 1A	186	11	195	16548778	16548963
Chromosome 1A	175	22	195	16600549	16600723
Chromosome 1A	186	11	195	16644594	16644779
Chromosome 1A	342	3	337	17604319	17604659
Chromosome 1A	334	3	336	17673686	17673354
Chromosome 1A	336	3	337	17674023	17673689
Chromosome 1A	334	4	337	17674357	17674026
Chromosome 1A	286	53	337	17674645	17674361
Chromosome 1A	333	6	336	17696961	17696629
Chromosome 1A	336	3	336	17697299	17696968
Chromosome 1A	335	3	337	17697634	17697302
Chromosome 1A	285	53	337	17697919	17697637
Chromosome 1A	309	15	316	17949412	17949105
Chromosome 1A	206	15	219	17993947	17993743
Chromosome 1A	218	3	219	18005219	18005003
Chromosome 1A	182	15	195	18404566	18404747
Chromosome 1A	169	169	337	18667747	18667914
Chromosome 1A	337	1	337	18667915	18668249
Chromosome 1A	337	1	337	18668250	18668583
Chromosome 1A	337	1	337	18668584	18668918
Chromosome 1A	337	1	337	18668919	18669253
Chromosome 1A	336	1	336	18669254	18669588
Chromosome 1A	337	1	337	18907623	18907957
Chromosome 1A	335	3	337	18907960	18908293
Chromosome 1A	218	3	219	19798662	19798879
Chromosome 1A	186	152	336	19848818	19849000
Chromosome 1A	320	16	334	19849000	19849317
Chromosome 1A	338	1	337	19849321	19849656
Chromosome 1A	214	3	216	19849659	19849872
Chromosome 1A	218	3	219	20550676	20550892
Chromosome 1A	341	3	337	20563471	20563811
Chromosome 1A	330	15	337	20608819	20609147
Chromosome 1A	330	15	337	20756989	20757317
Chromosome 1A	209	4	212	20917575	20917367
Chromosome 1A	292	46	337	20918206	20917916
Chromosome 1A	33	245	277	20918235	20918203
Chromosome 1A	338	1	337	20997466	20997802
Chromosome 1A	337	1	337	20997803	20998139
Chromosome 1A	326	1	325	20998140	20998459
Chromosome 1A	334	1	334	20998469	20998802
Chromosome 1A	334	1	334	20998806	20999138
Chromosome 1A	336	3	337	20999144	20999479
Chromosome 1A	331	2	332	20999481	20999811
Chromosome 1A	338	1	337	20999817	21000154
Chromosome 1A	337	1	337	21000155	21000491
Chromosome 1A	265	75	336	21001160	21001416
Chromosome 1A	334	1	334	21001418	21001751
Chromosome 1A	333	1	332	21002089	21002421
Chromosome 1A	339	1	337	21002427	21002765
Chromosome 1A	337	1	337	21002766	21003101
Chromosome 1A	340	1	337	21003102	21003438
Chromosome 1A	334	1	334	21003439	21003772
Chromosome 1A	337	1	337	21003776	21004111
Chromosome 1A	332	1	330	21004112	21004443
Chromosome 1A	335	1	335	21004451	21004785
Chromosome 1A	72	1	72	21004788	21004859
Chromosome 1A	335	3	337	21004870	21005204
Chromosome 1A	339	1	337	21005205	21005541
Chromosome 1A	59	1	59	21005542	21005600
Chromosome 1A	323	15	337	21006997	21007319
Chromosome 1A	336	1	335	21007320	21007655
Chromosome 1A	340	1	337	21007658	21007988
Chromosome 1A	79	1	79	21007989	21008067
Chromosome 1A	306	32	337	21008078	21008382
Chromosome 1A	41	1	41	21008383	21008423
Chromosome 1A	334	1	334	21008511	21008844
Chromosome 1A	337	1	337	21008848	21009182
Chromosome 1A	333	1	332	21009183	21009513
Chromosome 1A	337	1	337	21009519	21009854
Chromosome 1A	333	1	332	21009855	21010187
Chromosome 1A	337	1	337	21010192	21010528
Chromosome 1A	221	1	221	21010529	21010748
Chromosome 1A	161	180	337	21010900	21011058
Chromosome 1A	335	1	335	21011059	21011393
Chromosome 1A	73	1	73	21011396	21011468
Chromosome 1A	299	37	335	21011479	21011776
Chromosome 1A	333	1	332	21011779	21012111
Chromosome 1A	337	1	337	21012117	21012453
Chromosome 1A	335	1	335	21012454	21012788
Chromosome 1A	340	1	337	21012791	21013122
Chromosome 1A	334	1	332	21013123	21013455
Chromosome 1A	337	1	337	21013461	21013797
Chromosome 1A	333	1	332	21013798	21014130
Chromosome 1A	337	1	337	21014136	21014472
Chromosome 1A	337	1	337	21014473	21014809
Chromosome 1A	333	1	333	21014810	21015142
Chromosome 1A	340	1	337	21015147	21015478
Chromosome 1A	335	1	332	21015479	21015812
Chromosome 1A	337	1	337	21015818	21016154
Chromosome 1A	336	1	335	21016155	21016490
Chromosome 1A	340	1	337	21016493	21016824
Chromosome 1A	335	1	334	21016825	21017158
Chromosome 1A	337	1	337	21017162	21017496
Chromosome 1A	243	1	243	21017497	21017739
Chromosome 1A	272	66	337	21017912	21018183
Chromosome 1A	335	1	334	21018184	21018516
Chromosome 1A	36	1	36	21018520	21018555
Chromosome 1A	155	181	334	21018566	21018719
Chromosome 1A	337	1	337	21018723	21019057
Chromosome 1A	342	1	332	21019058	21019399
Chromosome 1A	338	1	337	21019405	21019742
Chromosome 1A	337	1	337	21019743	21020079
Chromosome 1A	337	1	337	21020080	21020416
Chromosome 1A	107	1	107	21020417	21020523
Chromosome 1A	335	1	334	21020927	21021259
Chromosome 1A	333	1	332	21021263	21021594
Chromosome 1A	338	1	337	21021600	21021937
Chromosome 1A	322	1	322	21021938	21022259
Chromosome 1A	171	167	337	21022556	21022726
Chromosome 1A	107	1	107	21022727	21022833
Chromosome 1A	337	1	337	21022845	21023181
Chromosome 1A	337	1	334	21023182	21023517
Chromosome 1A	337	1	337	21023521	21023856
Chromosome 1A	338	1	337	21023857	21024194
Chromosome 1A	337	1	337	21024195	21024531
Chromosome 1A	335	1	334	21024532	21024863
Chromosome 1A	332	1	332	21024867	21025198
Chromosome 1A	335	1	334	21025204	21025537
Chromosome 1A	337	1	337	21025541	21025876
Chromosome 1A	337	1	337	21027008	21027344
Chromosome 1A	332	1	331	21027345	21027672
Chromosome 1A	337	1	337	21027679	21028013
Chromosome 1A	337	1	337	21028014	21028349
Chromosome 1A	54	1	54	21028350	21028403
Chromosome 1A	332	1	331	21039998	21040328
Chromosome 1A	337	1	337	21040335	21040669
Chromosome 1A	337	1	337	21040670	21041006
Chromosome 1A	337	1	337	21041007	21041343
Chromosome 1A	337	1	337	21041344	21041679
Chromosome 1A	335	1	334	21041680	21042013
Chromosome 1A	337	1	337	21042017	21042351
Chromosome 1A	90	1	90	21042352	21042441
Chromosome 1A	332	3	334	21043752	21044083
Chromosome 1A	335	1	334	21044087	21044420
Chromosome 1A	337	1	337	21044424	21044759
Chromosome 1A	337	1	337	21044760	21045095
Chromosome 1A	327	11	337	21045095	21045421
Chromosome 1A	76	1	76	21045422	21045497
Chromosome 1A	276	63	337	21045726	21046001
Chromosome 1A	337	1	337	21046002	21046336
Chromosome 1A	337	1	337	21046337	21046673
Chromosome 1A	337	1	337	21046674	21047010
Chromosome 1A	325	11	334	21047010	21047333
Chromosome 1A	337	1	337	21047337	21047671
Chromosome 1A	335	1	334	21047672	21048005
Chromosome 1A	337	1	337	21048009	21048344
Chromosome 1A	335	1	334	21048345	21048678
Chromosome 1A	337	1	337	21048682	21049017
Chromosome 1A	337	1	337	21049018	21049354
Chromosome 1A	327	11	337	21049354	21049680
Chromosome 1A	335	1	334	21049681	21050014
Chromosome 1A	337	1	337	21075485	21075819
Chromosome 1A	335	1	334	21075820	21076153
Chromosome 1A	335	1	334	21076493	21076826
Chromosome 1A	337	1	337	21076830	21077165
Chromosome 1A	335	1	334	21077166	21077499
Chromosome 1A	337	1	337	21077503	21077838
Chromosome 1A	334	1	334	21077839	21078172
Chromosome 1A	337	1	337	21082101	21082437
Chromosome 1A	337	1	337	21082438	21082774
Chromosome 1A	329	11	337	21082774	21083100
Chromosome 1A	335	1	334	21083101	21083434
Chromosome 1A	337	1	337	21083438	21083772
Chromosome 1A	337	1	337	21083773	21084109
Chromosome 1A	327	11	337	21084109	21084435
Chromosome 1A	336	3	337	21084438	21084773
Chromosome 1A	337	1	337	21084774	21085108
Chromosome 1A	337	1	337	21085109	21085445
Chromosome 1A	79	1	79	21085446	21085523
Chromosome 1A	221	117	337	21087817	21088037
Chromosome 1A	337	1	337	21088038	21088372
Chromosome 1A	337	1	337	21088373	21088709
Chromosome 1A	337	1	337	21088710	21089046
Chromosome 1A	339	1	337	21089047	21089383
Chromosome 1A	59	1	59	21089384	21089442
Chromosome 1A	292	49	337	21090094	21090377
Chromosome 1A	334	1	334	21090378	21090711
Chromosome 1A	337	1	337	21090715	21091050
Chromosome 1A	333	1	332	21091051	21091383
Chromosome 1A	337	1	337	21091389	21091725
Chromosome 1A	336	1	335	21091726	21092061
Chromosome 1A	340	1	337	21092064	21092395
Chromosome 1A	336	1	334	21092396	21092730
Chromosome 1A	337	1	337	21092734	21093069
Chromosome 1A	337	1	337	21093070	21093405
Chromosome 1A	337	1	337	21093406	21093742
Chromosome 1A	81	1	81	21093743	21093823
Chromosome 1A	271	68	337	21108573	21108843
Chromosome 1A	332	1	332	21108844	21109175
Chromosome 1A	338	1	337	21109181	21109515
Chromosome 1A	337	1	337	21109516	21109852
Chromosome 1A	337	1	337	21109853	21110189
Chromosome 1A	184	1	184	21110190	21110373
Chromosome 1A	259	77	334	21110922	21111179
Chromosome 1A	337	1	337	21111183	21111517
Chromosome 1A	176	163	337	21112369	21112543
Chromosome 1A	336	1	334	21112544	21112878
Chromosome 1A	336	1	334	21112882	21113215
Chromosome 1A	268	1	268	21113219	21113485
Chromosome 1A	338	1	337	21114309	21114644
Chromosome 1A	337	1	337	21114645	21114981
Chromosome 1A	337	1	337	21114982	21115318
Chromosome 1A	338	1	337	21115319	21115654
Chromosome 1A	335	1	334	21115655	21115988
Chromosome 1A	337	1	337	21115992	21116328
Chromosome 1A	167	1	167	21116329	21116495
Chromosome 1A	132	204	334	21117314	21117444
Chromosome 1A	243	1	243	21117448	21117688
Chromosome 1A	332	3	334	21140524	21140852
Chromosome 1A	332	3	334	21254662	21254990
Chromosome 1A	339	1	337	21406463	21406125
Chromosome 1A	337	1	337	21406800	21406464
Chromosome 1A	337	1	337	21407137	21406801
Chromosome 1A	337	1	337	21407473	21407138
Chromosome 1A	337	1	337	21407810	21407474
Chromosome 1A	338	1	337	21408148	21407811
Chromosome 1A	337	1	337	21408483	21408149
Chromosome 1A	337	1	337	21408819	21408484
Chromosome 1A	337	1	337	21409156	21408820
Chromosome 1A	337	1	337	21409492	21409157
Chromosome 1A	337	1	337	21409829	21409493
Chromosome 1A	255	1	255	21410981	21410727
Chromosome 1A	338	1	337	21411319	21410982
Chromosome 1A	335	4	337	21411654	21411320
Chromosome 1A	185	1	185	21411933	21411749
Chromosome 1A	338	1	337	21412270	21411934
Chromosome 1A	335	4	337	21412605	21412271
Chromosome 1A	338	1	337	21412946	21412609
Chromosome 1A	337	1	337	21413281	21412947
Chromosome 1A	337	1	337	21413617	21413282
Chromosome 1A	337	1	337	21413954	21413618
Chromosome 1A	337	1	337	21414290	21413955
Chromosome 1A	338	1	337	21414628	21414291
Chromosome 1A	181	157	337	21414809	21414629
Chromosome 1A	337	1	337	21415396	21415060
Chromosome 1A	337	1	337	21415731	21415397
Chromosome 1A	245	93	337	21415976	21415732
Chromosome 1A	170	1	170	21416155	21415987
Chromosome 1A	338	1	337	21416493	21416156
Chromosome 1A	337	1	337	21416830	21416494
Chromosome 1A	338	1	337	21417168	21416831
Chromosome 1A	337	1	337	21417505	21417169
Chromosome 1A	337	1	337	21417840	21417506
Chromosome 1A	245	93	337	21418085	21417841
Chromosome 1A	290	1	290	21418396	21418107
Chromosome 1A	337	1	337	21418731	21418397
Chromosome 1A	277	1	277	21419215	21418939
Chromosome 1A	248	91	337	21419463	21419216
Chromosome 1A	307	1	306	21419780	21419474
Chromosome 1A	337	1	337	21420117	21419781
Chromosome 1A	337	1	337	21420453	21420118
Chromosome 1A	337	1	337	21421128	21420792
Chromosome 1A	338	1	337	21421437	21421129
Chromosome 1A	338	1	337	21421775	21421438
Chromosome 1A	337	1	337	21422110	21421776
Chromosome 1A	325	13	337	21422435	21422111
Chromosome 1A	337	1	337	21423165	21422829
Chromosome 1A	337	1	337	21423502	21423166
Chromosome 1A	337	1	337	21423839	21423503
Chromosome 1A	157	181	337	21423996	21423840
Chromosome 1A	52	1	52	21424062	21424011
Chromosome 1A	337	1	337	21424399	21424063
Chromosome 1A	166	173	336	21424561	21424401
Chromosome 1A	103	1	103	21424674	21424572
Chromosome 1A	334	6	337	21425008	21424675
Chromosome 1A	337	1	337	21425350	21425014
Chromosome 1A	220	1	220	21425833	21425614
Chromosome 1A	337	1	337	21426170	21425834
Chromosome 1A	337	1	337	21426507	21426171
Chromosome 1A	319	1	319	21426837	21426520
Chromosome 1A	341	1	336	21427177	21426839
Chromosome 1A	338	1	337	21427514	21427178
Chromosome 1A	229	109	337	21427742	21427515
Chromosome 1A	334	1	334	21428395	21428063
Chromosome 1A	262	78	337	21428657	21428396
Chromosome 1A	304	1	304	21428971	21428668
Chromosome 1A	337	1	337	21429306	21428972
Chromosome 1A	334	1	334	21429968	21429636
Chromosome 1A	262	78	337	21430230	21429969
Chromosome 1A	287	1	287	21432015	21431729
Chromosome 1A	337	1	337	21432352	21432016
Chromosome 1A	338	1	337	21432687	21432353
Chromosome 1A	337	1	337	21433024	21432688
Chromosome 1A	337	1	337	21433360	21433025
Chromosome 1A	153	1	153	21433896	21433744
Chromosome 1A	233	105	337	21434129	21433897
Chromosome 1A	337	1	337	21435003	21434667
Chromosome 1A	337	1	337	21435339	21435004
Chromosome 1A	337	1	337	21435676	21435340
Chromosome 1A	337	1	337	21436013	21435677
Chromosome 1A	153	1	153	21436268	21436116
Chromosome 1A	233	105	337	21436501	21436269
Chromosome 1A	52	1	52	21436563	21436512
Chromosome 1A	337	1	337	21436900	21436564
Chromosome 1A	339	1	336	21437225	21436902
Chromosome 1A	233	105	337	21437458	21437226
Chromosome 1A	323	1	323	21437791	21437469
Chromosome 1A	197	141	337	21437988	21437792
Chromosome 1A	52	1	52	21438050	21437999
Chromosome 1A	337	1	337	21438387	21438051
Chromosome 1A	166	173	336	21438549	21438389
Chromosome 1A	217	1	217	21438776	21438560
Chromosome 1A	335	3	337	21439111	21438777
Chromosome 1A	337	1	337	21439786	21439451
Chromosome 1A	337	3	337	21440121	21439787
Chromosome 1A	337	1	337	21440460	21440124
Chromosome 1A	337	1	337	21440796	21440461
Chromosome 1A	335	3	337	21441131	21440797
Chromosome 1A	211	1	211	21441528	21441319
Chromosome 1A	335	3	337	21441863	21441529
Chromosome 1A	337	1	337	21442384	21442048
Chromosome 1A	121	217	337	21442505	21442385
Chromosome 1A	338	1	337	21443062	21442725
Chromosome 1A	338	1	337	21443400	21443063
Chromosome 1A	337	1	337	21443736	21443401
Chromosome 1A	337	1	337	21444072	21443737
Chromosome 1A	133	1	133	21445117	21444985
Chromosome 1A	338	1	337	21445455	21445118
Chromosome 1A	337	1	337	21445790	21445456
Chromosome 1A	337	1	337	21446126	21445791
Chromosome 1A	335	3	337	21446461	21446127
Chromosome 1A	337	1	337	21446799	21446464
Chromosome 1A	336	1	336	21447136	21446801
Chromosome 1A	338	1	337	21447474	21447137
Chromosome 1A	337	1	337	21447809	21447475
Chromosome 1A	337	1	337	21448146	21447810
Chromosome 1A	337	1	337	21448483	21448147
Chromosome 1A	338	1	337	21448821	21448484
Chromosome 1A	231	1	231	21450421	21450191
Chromosome 1A	338	1	337	21450759	21450422
Chromosome 1A	336	1	336	21451094	21450761
Chromosome 1A	337	1	337	21451431	21451095
Chromosome 1A	337	1	337	21451768	21451432
Chromosome 1A	208	131	337	21451976	21451769
Chromosome 1A	231	1	231	21452217	21451987
Chromosome 1A	338	1	337	21452555	21452218
Chromosome 1A	207	1	207	21452933	21452728
Chromosome 1A	337	1	337	21453269	21452934
Chromosome 1A	337	1	337	21453606	21453270
Chromosome 1A	337	1	337	21453942	21453607
Chromosome 1A	337	1	337	21454279	21453943
Chromosome 1A	337	1	337	21455009	21454673
Chromosome 1A	339	1	337	21455346	21455010
Chromosome 1A	337	1	337	21455681	21455347
Chromosome 1A	337	1	337	21456018	21455682
Chromosome 1A	338	1	337	21456356	21456019
Chromosome 1A	337	1	337	21456692	21456357
Chromosome 1A	337	1	337	21457029	21456693
Chromosome 1A	159	180	337	21457186	21457030
Chromosome 1A	326	1	326	21458028	21457704
Chromosome 1A	337	1	337	21458365	21458029
Chromosome 1A	339	1	337	21458702	21458366
Chromosome 1A	337	1	337	21459037	21458703
Chromosome 1A	165	173	337	21459193	21459038
Chromosome 1A	230	4	233	21461057	21460828
Chromosome 1A	338	1	337	21461398	21461061
Chromosome 1A	337	1	337	21461735	21461399
Chromosome 1A	334	4	337	21462069	21461736
Chromosome 1A	337	1	337	21462409	21462073
Chromosome 1A	128	211	337	21462535	21462410
Chromosome 1A	295	41	334	21462937	21462644
Chromosome 1A	247	1	247	21463341	21463095
Chromosome 1A	337	1	337	21463676	21463342
Chromosome 1A	255	83	337	21463930	21463677
Chromosome 1A	334	4	337	21469477	21469144
Chromosome 1A	334	4	337	21469813	21469481
Chromosome 1A	257	80	336	21470074	21469818
Chromosome 1A	59	1	59	21470250	21470192
Chromosome 1A	337	1	337	21470587	21470251
Chromosome 1A	337	1	337	21470924	21470588
Chromosome 1A	270	1	270	21471363	21471094
Chromosome 1A	93	245	337	21471456	21471364
Chromosome 1A	76	1	76	21471545	21471470
Chromosome 1A	337	1	337	21471880	21471546
Chromosome 1A	337	1	337	21472215	21471881
Chromosome 1A	337	1	337	21472552	21472216
Chromosome 1A	75	1	75	21474033	21473959
Chromosome 1A	337	1	337	21474370	21474034
Chromosome 1A	337	1	337	21474705	21474371
Chromosome 1A	332	3	334	21475038	21474709
Chromosome 1A	337	1	337	21475377	21475041
Chromosome 1A	338	1	337	21475715	21475378
Chromosome 1A	337	1	337	21476043	21475716
Chromosome 1A	158	180	337	21476199	21476044
Chromosome 1A	317	1	317	21476551	21476235
Chromosome 1A	337	1	337	21476887	21476552
Chromosome 1A	334	4	337	21477220	21476888
Chromosome 1A	335	3	337	21652857	21653191
Chromosome 1A	335	3	337	21653194	21653526
Chromosome 1A	335	3	337	21653529	21653861
Chromosome 1A	335	3	337	21677556	21677890
Chromosome 1A	335	3	337	21677893	21678225
Chromosome 1A	335	3	337	21678228	21678560
Chromosome 1A	323	15	337	21727806	21728126
Chromosome 1A	335	3	337	21764429	21764763
Chromosome 1A	336	3	337	21764766	21765099
Chromosome 1A	335	3	337	21765102	21765434
Chromosome 1A	335	3	337	22179236	22178905
Chromosome 1A	257	82	337	22179493	22179239
Chromosome 1A	182	15	195	22273429	22273248
Chromosome 1A	181	3	183	22394084	22393904
Chromosome 1A	316	3	316	22394424	22394109
Chromosome 1A	182	15	195	22577777	22577596
Chromosome 1A	81	150	230	22647790	22647870
Chromosome 1A	343	3	337	23383486	23383826
Chromosome 1A	340	3	335	23385884	23386222
Chromosome 1A	342	3	337	23474662	23475001
Chromosome 1A	320	3	317	24043872	24044190
Chromosome 1A	292	46	337	24307364	24307653
Chromosome 1A	337	1	337	24307654	24307984
Chromosome 1A	218	3	219	24319352	24319138
Chromosome 1A	223	1	217	25339618	25339398
Chromosome 1A	334	1	334	25339953	25339621
Chromosome 1A	337	1	337	25340290	25339954
Chromosome 1A	337	1	337	25340627	25340291
Chromosome 1A	326	4	329	25340956	25340633
Chromosome 1A	337	1	337	25341296	25340960
Chromosome 1A	337	1	337	25341633	25341297
Chromosome 1A	328	4	329	25341962	25341639
Chromosome 1A	336	1	336	25342301	25341967
Chromosome 1A	337	1	337	25342638	25342302
Chromosome 1A	329	1	329	25342970	25342644
Chromosome 1A	322	16	337	25868046	25867727
Chromosome 1A	336	1	336	25868397	25868063
Chromosome 1A	235	46	280	25931938	25931704
Chromosome 1A	50	117	166	25932014	25931965
Chromosome 1A	218	3	219	26924774	26924990
Chromosome 1A	93	245	337	27728124	27728215
Chromosome 1A	334	1	334	27728216	27728548
Chromosome 1A	337	1	337	27728552	27728885
Chromosome 1A	338	1	337	27728886	27729222
Chromosome 1A	329	1	329	27729223	27729551
Chromosome 1A	131	1	131	27729560	27729690
Chromosome 1A	125	4	128	28020883	28020759
Chromosome 1A	93	245	337	28491895	28491985
Chromosome 1A	334	1	334	28491986	28492318
Chromosome 1A	301	1	301	28492322	28492621
Chromosome 1A	337	1	337	28494332	28494667
Chromosome 1A	335	3	337	28494670	28495003
Chromosome 1A	131	1	131	28495004	28495134
Chromosome 1A	218	3	219	28647042	28647258
Chromosome 1A	218	3	219	29557963	29557747
Chromosome 1A	329	15	337	30825474	30825148
Chromosome 1A	328	15	337	31813596	31813921
Chromosome 1A	206	15	219	32810614	32810410
Chromosome 1A	218	3	219	33293032	33293248
Chromosome 1A	238	3	239	34880293	34880057
Chromosome 1A	218	3	219	35878622	35878838
Chromosome 1A	183	14	195	39460494	39460312
Chromosome 1A	50	117	166	39805683	39805732
Chromosome 1A	303	1	302	39805745	39806046
Chromosome 1A	48	117	164	39816832	39816879
Chromosome 1A	303	1	302	39816894	39817196
Chromosome 1A	182	15	195	41437967	41438148
Chromosome 1A	130	1	130	43652759	43652630
Chromosome 1A	337	1	337	43653095	43652760
Chromosome 1A	332	6	337	43653427	43653096
Chromosome 1A	337	1	337	43653768	43653433
Chromosome 1A	337	1	337	43654104	43653769
Chromosome 1A	291	46	336	43654394	43654106
Chromosome 1A	342	3	337	44197574	44197913
Chromosome 1A	342	3	337	44198299	44198639
Chromosome 1A	320	3	317	44203738	44204056
Chromosome 1A	220	1	219	45580699	45580917
Chromosome 1A	158	3	160	46968220	46968064
Chromosome 1A	218	3	219	47809774	47809558
Chromosome 1A	121	3	123	49050013	49050133
Chromosome 1A	51	117	166	50128657	50128707
Chromosome 1A	182	15	195	52779210	52779391
Chromosome 1A	134	1	134	53223061	53222928
Chromosome 1A	338	1	337	53223399	53223062
Chromosome 1A	340	1	337	53223736	53223400
Chromosome 1A	335	3	337	53224071	53223737
Chromosome 1A	337	1	337	53224408	53224074
Chromosome 1A	336	1	336	53224742	53224410
Chromosome 1A	74	96	169	53298095	53298168
Chromosome 1A	292	4	290	53382177	53381890
Chromosome 1A	207	24	226	53383121	53382915
Chromosome 1A	186	152	337	53601982	53602165
Chromosome 1A	340	1	337	53602166	53602503
Chromosome 1A	338	1	337	53602504	53602841
Chromosome 1A	216	1	216	53602842	53603057
Chromosome 1A	218	3	219	54104739	54104524
Chromosome 1A	218	3	219	54157876	54157660
Chromosome 1A	179	3	181	58932615	58932793
Chromosome 1A	122	1	122	59689634	59689755
Chromosome 1A	218	3	219	62359319	62359535
Chromosome 1A	314	4	317	63648460	63648147
Chromosome 1A	48	117	164	63648525	63648478
Chromosome 1A	152	3	154	63772933	63773084
Chromosome 1A	217	1	217	64158364	64158149
Chromosome 1A	337	1	337	64158699	64158365
Chromosome 1A	339	1	337	64159038	64158700
Chromosome 1A	334	4	337	64159371	64159039
Chromosome 1A	182	15	195	64344581	64344400
Chromosome 1A	332	3	334	65223787	65224113
Chromosome 1A	332	3	334	65224119	65224447
Chromosome 1A	320	15	334	65224464	65224782
Chromosome 1A	171	3	173	65224788	65224958
Chromosome 1A	335	3	337	67176134	67176467
Chromosome 1A	194	3	196	67176470	67176663
Chromosome 1A	331	3	333	69184044	69184374
Chromosome 1A	336	3	337	69184381	69184713
Chromosome 1A	325	15	337	69184728	69185051
Chromosome 1A	335	3	337	69185054	69185386
Chromosome 1A	50	117	166	74737368	74737417
Chromosome 1A	296	43	337	74737441	74737731
Chromosome 1A	338	1	337	74737732	74738068
Chromosome 1A	182	15	195	74831830	74831649
Chromosome 1A	73	97	169	74831918	74831846
Chromosome 1A	334	3	336	75504588	75504256
Chromosome 1A	335	3	337	75504923	75504591
Chromosome 1A	335	3	337	75505260	75504926
Chromosome 1A	193	3	195	77573105	77572913
Chromosome 1A	336	1	336	77573431	77573109
Chromosome 1A	320	3	322	79016689	79017004
Chromosome 1A	229	15	239	79017026	79017253
Chromosome 1A	330	15	337	79830903	79830575
Chromosome 1A	218	3	219	87202997	87202782
Chromosome 1A	50	117	166	88306286	88306237
Chromosome 1A	218	3	219	91334212	91334428
Chromosome 1A	218	3	219	95375157	95375374
Chromosome 1A	106	96	200	100734631	100734527
Chromosome 1A	231	3	232	127454525	127454296
Chromosome 1A	333	3	334	127455201	127454870
Chromosome 1A	336	3	337	127455538	127455204
Chromosome 1A	335	3	337	127455875	127455541
Chromosome 1A	204	24	226	128508542	128508340
Chromosome 1A	337	3	337	128508905	128508570
Chromosome 1A	308	32	337	128509215	128508908
Chromosome 1A	218	3	219	133031624	133031408
Chromosome 1A	134	1	134	133681826	133681693
Chromosome 1A	335	3	337	133682161	133681827
Chromosome 1A	336	1	336	133682498	133682165
Chromosome 1A	335	3	337	133682832	133682499
Chromosome 1A	337	1	337	133683170	133682835
Chromosome 1A	293	46	337	133683463	133683171
Chromosome 1A	218	3	219	146307757	146307973
Chromosome 1A	321	3	317	163314478	163314159
Chromosome 1A	330	15	337	163350320	163349992
Chromosome 1A	331	14	337	163352419	163352090
Chromosome 1A	331	14	337	163355594	163355265
Chromosome 1A	330	15	337	163357992	163357664
Chromosome 1A	332	15	337	163361369	163361041
Chromosome 1A	330	15	337	163361886	163361558
Chromosome 1A	332	15	337	163364635	163364307
Chromosome 1A	332	15	337	163365868	163365540
Chromosome 1A	332	15	337	163367370	163367042
Chromosome 1A	332	15	337	163369336	163369008
Chromosome 1A	332	15	337	163370254	163369926
Chromosome 1A	332	15	337	163371494	163371164
Chromosome 1A	330	15	337	163382019	163381691
Chromosome 1A	245	15	254	163396482	163396240
Chromosome 1A	330	15	337	163400698	163400370
Chromosome 1A	322	23	337	163437511	163437192
Chromosome 1A	330	15	337	163439469	163439142
Chromosome 1A	331	15	337	163446541	163446213
Chromosome 1A	330	15	337	163446884	163446556
Chromosome 1A	283	15	292	163448054	163447773
Chromosome 1A	330	15	337	163454641	163454314
Chromosome 1A	294	15	303	163460259	163459967
Chromosome 1A	344	1	337	163481800	163481458
Chromosome 1A	330	15	337	163486439	163486111
Chromosome 1A	314	15	322	163488847	163488536
Chromosome 1A	72	1	72	217119500	217119429
Chromosome 1A	338	1	337	217119838	217119501
Chromosome 1A	284	54	337	217120122	217119839
Chromosome 1A	193	3	195	221187246	221187054
Chromosome 1A	335	3	337	221187582	221187249
Chromosome 1A	336	3	337	221187919	221187585
Chromosome 1A	336	3	337	221188255	221187922
Chromosome 1A	212	3	214	234678043	234678253
Chromosome 1A	310	15	317	244105425	244105120
Chromosome 1A	330	15	337	244116083	244115755
Chromosome 1A	330	15	337	244141179	244140851
Chromosome 1A	128	1	128	246396223	246396096
Chromosome 1A	337	1	337	246396559	246396224
Chromosome 1A	169	169	337	246396727	246396560
Chromosome 1A	322	15	333	251245757	251246071
Chromosome 1A	321	15	333	251249190	251249503
Chromosome 1A	218	3	219	258360425	258360209
Chromosome 1A	188	152	337	258874249	258874435
Chromosome 1A	337	1	337	258874436	258874767
Chromosome 1A	335	3	337	258874770	258875102
Chromosome 1A	337	1	337	258875103	258875436
Chromosome 1A	217	1	217	258875437	258875653
Chromosome 1A	302	1	302	266112836	266113137
Chromosome 1A	218	3	219	271655950	271656166
Chromosome 1A	218	3	219	271788165	271787949
Chromosome 1A	280	15	290	308751902	308751624
Chromosome 1A	80	39	118	316134559	316134480
Chromosome 1A	218	3	219	316912931	316913147
Chromosome 1A	100	121	219	319543947	319543848
Chromosome 1A	218	3	219	339507385	339507169
Chromosome 1A	247	15	257	354162090	354161844
Chromosome 1A	327	15	337	354162430	354162105
Chromosome 1A	339	3	337	354162781	354162445
Chromosome 1A	316	3	316	354163119	354162806
Chromosome 1A	316	3	316	354163458	354163144
Chromosome 1A	316	3	316	354163794	354163483
Chromosome 1A	342	3	337	363491710	363492050
Chromosome 1A	337	1	337	375055431	375055764
Chromosome 1A	251	3	252	375055767	375056015
Chromosome 1A	218	3	219	379645478	379645694
Chromosome 1A	218	3	219	384157765	384157980
Chromosome 1A	298	47	337	384786666	384786962
Chromosome 1A	321	3	317	384789349	384789667
Chromosome 1A	154	3	156	384790981	384791134
Chromosome 1A	343	3	337	384937274	384937614
Chromosome 1A	274	71	337	384938003	384938275
Chromosome 1A	255	3	252	384938278	384938531
Chromosome 1A	279	15	288	384938962	384939238
Chromosome 1A	329	16	337	384940102	384940426
Chromosome 1A	329	15	337	397382685	397383011
Chromosome 1A	209	99	306	407734830	407735038
Chromosome 1A	207	1	207	412921526	412921320
Chromosome 1A	337	1	337	412921861	412921527
Chromosome 1A	210	15	220	414015270	414015478
Chromosome 1A	243	100	337	414015480	414015722
Chromosome 1A	218	3	219	414837309	414837093
Chromosome 1A	188	3	190	415852623	415852810
Chromosome 1A	106	96	200	415925919	415925815
Chromosome 1A	310	15	319	416495363	416495055
Chromosome 1A	330	15	337	416503361	416503034
Chromosome 1A	342	3	337	416515403	416515063
Chromosome 1A	342	3	337	416516430	416516090
Chromosome 1A	331	14	337	416518016	416517687
Chromosome 1A	342	3	337	416519054	416518714
Chromosome 1A	342	3	337	416530983	416530643
Chromosome 1A	329	15	337	416547138	416546811
Chromosome 1A	333	15	337	416548550	416548220
Chromosome 1A	329	15	336	416575929	416575602
Chromosome 1A	183	14	195	423688213	423688031
Chromosome 1A	198	3	200	424526890	424526693
Chromosome 1A	330	15	337	427132625	427132298
Chromosome 1A	335	1	335	428207122	428206789
Chromosome 1A	337	1	337	428207456	428207123
Chromosome 1A	337	1	337	428207793	428207457
Chromosome 1A	337	1	337	428208127	428207794
Chromosome 1A	168	169	336	428208292	428208129
Chromosome 1A	174	3	176	431597768	431597595
Chromosome 1A	218	3	219	440227975	440227759
Chromosome 1A	218	3	219	448570612	448570396
Chromosome 1A	50	117	166	455206981	455207030
Chromosome 1A	302	1	302	455207043	455207344
Chromosome 1A	218	3	219	458983241	458983026
Chromosome 1A	172	169	337	459978128	459978298
Chromosome 1A	337	1	337	459978299	459978634
Chromosome 1A	336	1	336	459978635	459978969
Chromosome 1A	333	3	334	459978973	459979303
Chromosome 1A	337	1	337	459979307	459979641
Chromosome 1A	337	1	337	459979642	459979977
Chromosome 1A	337	1	337	459979978	459980313
Chromosome 1A	167	1	167	459980314	459980480
Chromosome 1A	218	3	219	460942796	460942580
Chromosome 1A	218	3	219	462042980	462043197
Chromosome 1A	218	3	219	466928973	466929190
Chromosome 1A	218	3	219	467511504	467511288
Chromosome 1A	219	3	219	467628299	467628082
Chromosome 1A	218	3	219	468044433	468044648
Chromosome 1A	222	117	337	469040497	469040278
Chromosome 1A	182	15	195	469445267	469445448
Chromosome 1A	182	15	195	472671765	472671584
Chromosome 1A	182	15	195	472701858	472701679
Chromosome 1A	181	16	195	477178709	477178889
Chromosome 1A	218	3	219	477426865	477427081
Chromosome 1A	216	5	219	477612210	477611997
Chromosome 1A	134	1	134	477691392	477691259
Chromosome 1A	337	1	337	477691729	477691393
Chromosome 1A	337	1	337	477692066	477691730
Chromosome 1A	337	1	337	477692403	477692067
Chromosome 1A	328	16	337	478804970	478804644
Chromosome 1A	130	208	337	484497573	484497702
Chromosome 1A	198	3	200	484497705	484497901
Chromosome 1A	282	15	290	485082075	485082352
Chromosome 1A	329	15	337	494916696	494916370
Chromosome 1A	329	15	337	494919092	494918765
Chromosome 1A	93	245	337	497961399	497961490
Chromosome 1A	304	1	304	497961491	497961794
Chromosome 1A	335	3	337	497961820	497962153
Chromosome 1A	337	1	337	497962154	497962488
Chromosome 1A	131	1	131	497962489	497962619
Chromosome 1A	330	15	337	498874542	498874215
Chromosome 1A	211	15	225	499693258	499693049
Chromosome 1A	323	15	337	499693594	499693273
Chromosome 1A	336	1	336	499693944	499693610
Chromosome 1A	50	117	166	499694006	499693957
Chromosome 1A	217	3	218	502915091	502914876
Chromosome 1A	175	22	195	505402371	505402545
Chromosome 1A	218	3	219	505951762	505951978
Chromosome 1A	207	1	207	506237551	506237346
Chromosome 1A	337	1	337	506237887	506237552
Chromosome 1A	50	117	166	506237949	506237900
Chromosome 1A	97	4	100	506377549	506377454
Chromosome 1A	164	3	166	506407589	506407427
Chromosome 1A	339	3	337	506407930	506407592
Chromosome 1A	317	3	316	506408610	506408294
Chromosome 1A	334	3	335	507714042	507714373
Chromosome 1A	227	15	239	507714390	507714614
Chromosome 1A	218	3	219	507864663	507864447
Chromosome 1A	217	16	228	509486898	509487114
Chromosome 1A	244	15	253	509566911	509566669
Chromosome 1A	338	3	337	512195673	512195338
Chromosome 1A	67	16	81	512196410	512196345
Chromosome 1A	321	1	321	513471745	513472064
Chromosome 1A	330	5	334	513472076	513472405
Chromosome 1A	193	3	195	513472411	513472602
Chromosome 1A	238	3	239	514144892	514144657
Chromosome 1A	206	15	219	514604833	514604630
Chromosome 1A	156	15	170	515039387	515039232
Chromosome 1A	324	15	337	515039725	515039402
Chromosome 1A	323	15	337	515040061	515039740
Chromosome 1A	187	15	200	515783344	515783159
Chromosome 1A	182	15	195	516406657	516406823
Chromosome 1A	182	15	195	516654426	516654593
Chromosome 1A	337	1	337	518286729	518287065
Chromosome 1A	336	1	336	518287066	518287400
Chromosome 1A	335	3	337	518287404	518287737
Chromosome 1A	338	1	337	518287738	518288075
Chromosome 1A	131	1	131	518288076	518288206
Chromosome 1A	188	3	190	519697820	519697634
Chromosome 1A	182	15	195	523685750	523685569
Chromosome 1A	218	3	219	525237503	525237720
Chromosome 1A	183	14	195	525558601	525558419
Chromosome 1A	218	3	219	527705436	527705221
Chromosome 1A	218	3	219	527851747	527851531
Chromosome 1A	206	15	219	527884981	527884777
Chromosome 1A	337	1	337	528346682	528347018
Chromosome 1A	224	1	224	528347019	528347242
Chromosome 1A	183	16	198	528651936	528651754
Chromosome 1A	339	1	337	528652288	528651952
Chromosome 1A	218	3	219	529252868	529253084
Chromosome 1A	336	3	337	530131737	530131408
Chromosome 1A	218	3	219	532922368	532922584
Chromosome 1A	74	96	169	534190985	534191058
Chromosome 1A	219	3	219	534588273	534588491
Chromosome 1A	308	15	317	536433492	536433798
Chromosome 1A	221	3	219	537052812	537052592
Chromosome 1A	187	15	200	538847360	538847175
Chromosome 1A	218	3	219	539768649	539768433
Chromosome 1A	218	3	219	541318619	541318835
Chromosome 1A	333	5	336	544681600	544681930
Chromosome 1A	275	3	276	544681934	544682208
Chromosome 1A	339	1	337	544842621	544842957
Chromosome 1A	338	3	337	544842960	544843279
Chromosome 1A	328	3	330	544843282	544843608
Chromosome 1A	169	170	337	544844471	544844636
Chromosome 1A	93	245	337	544902012	544902103
Chromosome 1A	338	1	337	544902104	544902439
Chromosome 1A	338	1	337	544902440	544902776
Chromosome 1A	131	1	131	544902777	544902907
Chromosome 1A	206	15	219	546311504	546311300
Chromosome 1A	317	1	317	547013650	547013334
Chromosome 1A	338	1	337	547013988	547013651
Chromosome 1A	292	46	337	547014280	547013989
Chromosome 1A	300	3	297	551134992	551135290
Chromosome 1A	200	1	200	552736226	552736027
Chromosome 1A	337	1	337	552736563	552736227
Chromosome 1A	50	117	166	552736625	552736576
Chromosome 1A	189	150	337	554155133	554155321
Chromosome 1A	180	6	185	554155328	554155506
Chromosome 1A	186	11	195	554966616	554966801
Chromosome 1A	181	3	183	555692647	555692467
Chromosome 1A	63	19	81	555693377	555693315
Chromosome 1A	281	15	290	556390774	556390498
Chromosome 1A	218	3	219	557386060	557386276
Chromosome 1A	292	46	337	558402539	558402830
Chromosome 1A	337	1	337	558402831	558403165
Chromosome 1A	337	1	337	558403166	558403501
Chromosome 1A	73	1	73	558403502	558403574
Chromosome 1A	285	53	337	558403754	558404037
Chromosome 1A	337	1	337	558404038	558404374
Chromosome 1A	338	1	337	558404375	558404711
Chromosome 1A	337	1	337	558404712	558405047
Chromosome 1A	77	1	77	558405048	558405124
Chromosome 1A	280	58	337	558405304	558405582
Chromosome 1A	337	1	337	558405583	558405918
Chromosome 1A	337	1	337	558405919	558406252
Chromosome 1A	338	1	337	558406253	558406589
Chromosome 1A	77	1	77	558406590	558406666
Chromosome 1A	280	58	337	558406846	558407124
Chromosome 1A	77	1	77	558407125	558407201
Chromosome 1A	280	58	337	558407381	558407659
Chromosome 1A	337	1	337	558407660	558407995
Chromosome 1A	77	1	77	558407996	558408072
Chromosome 1A	280	58	337	558408252	558408529
Chromosome 1A	337	1	337	558408530	558408865
Chromosome 1A	77	1	77	558408866	558408942
Chromosome 1A	280	58	337	558409122	558409401
Chromosome 1A	77	1	77	558409402	558409478
Chromosome 1A	280	58	337	558409658	558409936
Chromosome 1A	337	1	337	558409937	558410272
Chromosome 1A	77	1	77	558410273	558410349
Chromosome 1A	280	58	337	558410529	558410807
Chromosome 1A	337	1	337	558410808	558411142
Chromosome 1A	77	1	77	558411143	558411219
Chromosome 1A	282	58	337	558411399	558411679
Chromosome 1A	337	1	337	558411680	558412013
Chromosome 1A	77	1	77	558412014	558412090
Chromosome 1A	280	58	337	558412270	558412549
Chromosome 1A	338	1	337	558412550	558412886
Chromosome 1A	212	1	212	558412887	558413098
Chromosome 1A	336	3	337	559720870	559721204
Chromosome 1A	335	3	337	559721207	559721541
Chromosome 1A	335	3	337	559721544	559721875
Chromosome 1A	335	3	337	559721878	559722210
Chromosome 1A	218	1	218	559722211	559722427
Chromosome 1A	181	15	195	560211523	560211343
Chromosome 1A	335	3	337	562076973	562077306
Chromosome 1A	335	3	337	562077309	562077643
Chromosome 1A	332	3	334	562077646	562077975
Chromosome 1A	199	3	200	563543621	563543425
Chromosome 1A	335	3	337	563543957	563543624
Chromosome 1A	105	233	336	563544065	563543961
Chromosome 1A	218	4	219	563659991	563660206
Chromosome 1A	83	3	81	564212846	564212764
Chromosome 1A	337	15	337	564766589	564766254
Chromosome 1A	329	16	337	564766931	564766604
Chromosome 1A	329	15	337	564767274	564766947
Chromosome 1A	341	1	337	566022860	566022522
Chromosome 1A	341	1	337	566023201	566022861
Chromosome 1A	341	1	337	566023541	566023202
Chromosome 1A	218	3	219	566618359	566618143
Chromosome 1A	280	1	280	568208815	568208538
Chromosome 1A	50	1	50	568209218	568209169
Chromosome 1A	295	43	337	568209512	568209219
Chromosome 1A	50	117	166	568209585	568209536
Chromosome 1A	300	1	300	568608147	568607848
Chromosome 1A	337	1	337	568608482	568608148
Chromosome 1A	169	169	337	568608649	568608483
Chromosome 1A	106	96	200	569017133	569017237
Chromosome 1A	106	96	200	569113213	569113317
Chromosome 1A	174	3	176	570357391	570357219
Chromosome 1A	106	96	200	570852304	570852408
Chromosome 1A	186	11	195	572811274	572811459
Chromosome 1A	280	15	290	577973493	577973216
Chromosome 1A	280	1	280	578321460	578321181
Chromosome 1A	295	43	337	578321755	578321461
Chromosome 1A	50	117	166	578321828	578321779
Chromosome 1A	174	3	176	578666738	578666565
Chromosome 1A	218	3	219	579094053	579094269
Chromosome 1A	186	11	195	579813670	579813855
Chromosome 1A	169	169	337	580237343	580237511
Chromosome 1A	327	11	337	580237521	580237845
Chromosome 1A	335	1	335	580237846	580238180
Chromosome 1A	182	15	195	581603815	581603996
Chromosome 1A	198	3	200	582019890	582019695
Chromosome 1A	278	3	280	582020186	582019909
Chromosome 1A	219	3	219	582029712	582029930
Chromosome 1A	219	3	219	582063311	582063529
Chromosome 1A	188	150	337	582634595	582634780
Chromosome 1A	182	15	196	582634795	582634976
Chromosome 1A	182	15	195	582797752	582797933
Chromosome 1A	182	15	195	582818617	582818798
Chromosome 1A	74	67	140	583065540	583065467
Chromosome 1A	50	117	166	583065746	583065697
Chromosome 1A	275	3	274	583303911	583303638
Chromosome 1A	317	24	337	583304230	583303914
Chromosome 1A	63	19	81	583304986	583304924
Chromosome 1A	182	15	195	585010854	585011035
Chromosome 1A	217	1	217	585098716	585098501
Chromosome 1A	50	117	166	585098778	585098729
Chromosome 1A	323	1	323	585240769	585241091
Chromosome 1A	181	15	195	585478175	585477995
Chromosome 1A	181	15	195	586440082	586439908
Chromosome 1A	292	3	293	586440436	586440147
Chromosome 1A	279	15	290	586927312	586927588
Chromosome 1A	50	117	166	587172997	587173046
Chromosome 1A	326	1	322	587173059	587173383
Chromosome 1A	183	15	195	587498571	587498390
Chromosome 1A	182	15	195	587543681	587543862
Chromosome 1A	218	3	219	588397066	588397283
Chromosome 1A	226	1	226	589108998	589108773
Chromosome 1A	337	1	337	589109335	589108999
Chromosome 1A	182	15	195	589254253	589254433
Chromosome 1A	218	3	219	589626343	589626559
Chromosome 1A	187	150	336	589735096	589735280
Chromosome 1A	182	15	196	589735296	589735477
Chromosome 1A	218	3	219	590341296	590341512
Chromosome 1A	181	15	195	591104237	591104057
Chromosome 1A	218	3	219	591835495	591835711
Chromosome 1A	182	15	195	591959311	591959492
Chromosome 1A	342	3	337	592032320	592032661
Chromosome 1A	335	3	337	592032664	592032997
Chromosome 1A	335	3	337	592413090	592413423
Chromosome 1A	336	1	334	592413424	592413758
Chromosome 1A	131	1	131	592413762	592413892
Chromosome 1A	279	15	290	592928461	592928184
Chromosome 1A	50	117	166	593259445	593259494
Chromosome 1A	326	1	319	593259507	593259832
Chromosome 1A	337	1	337	593298199	593297863
Chromosome 1A	337	1	337	593298525	593298200
Chromosome 1A	335	3	337	593298858	593298526
Chromosome 1A	338	1	337	593299198	593298861
Chromosome 1A	337	1	337	593299534	593299199
Chromosome 1A	50	117	166	593299596	593299547
Chromosome 1A	341	3	336	593553979	593554317
Chromosome 1A	319	3	317	593554321	593554638
Chromosome 1A	218	3	219	594995436	594995220
Chromosome 1A	187	11	195	595262719	595262904
Chromosome 1A	182	15	195	595446177	595446358
Chromosome 1A	218	3	219	596446889	596446672
Chromosome 1A	315	4	317	597623422	597623108
Chromosome 1B	198	3	200	119779	119583
Chromosome 1B	335	3	337	120105	119782
Chromosome 1B	336	3	337	120443	120108
Chromosome 1B	50	117	166	382815	382864
Chromosome 1B	220	3	219	725435	725216
Chromosome 1B	218	3	219	729420	729203
Chromosome 1B	261	3	257	1045199	1044940
Chromosome 1B	334	3	335	1045536	1045204
Chromosome 1B	335	3	337	1045870	1045539
Chromosome 1B	198	3	200	1093484	1093288
Chromosome 1B	335	3	337	1093819	1093487
Chromosome 1B	225	26	249	1828084	1827860
Chromosome 1B	215	4	217	1912565	1912779
Chromosome 1B	321	14	334	2099255	2099573
Chromosome 1B	200	3	200	2317632	2317830
Chromosome 1B	342	1	337	2411593	2411252
Chromosome 1B	343	1	337	2412958	2412617
Chromosome 1B	327	15	337	2413284	2412959
Chromosome 1B	337	7	337	2413633	2413299
Chromosome 1B	326	16	337	2413963	2413639
Chromosome 1B	265	73	337	2418246	2418507
Chromosome 1B	331	1	331	2418508	2418835
Chromosome 1B	265	73	337	2425647	2425909
Chromosome 1B	331	1	331	2425910	2426237
Chromosome 1B	334	3	334	2433410	2433740
Chromosome 1B	198	3	200	2433746	2433943
Chromosome 1B	200	3	200	2440797	2440995
Chromosome 1B	330	15	337	2471407	2471080
Chromosome 1B	337	1	337	2538345	2538013
Chromosome 1B	336	3	337	2538681	2538346
Chromosome 1B	338	1	337	2539020	2538684
Chromosome 1B	338	1	337	2539357	2539021
Chromosome 1B	337	1	337	2539693	2539358
Chromosome 1B	193	145	337	2543099	2543291
Chromosome 1B	338	1	337	2543292	2543629
Chromosome 1B	337	1	337	2543630	2543965
Chromosome 1B	237	1	237	2543966	2544202
Chromosome 1B	335	3	337	2685289	2685620
Chromosome 1B	207	4	209	2685624	2685830
Chromosome 1B	335	3	337	2759364	2759695
Chromosome 1B	207	4	209	2759699	2759905
Chromosome 1B	335	3	337	2820121	2820452
Chromosome 1B	207	4	209	2820456	2820661
Chromosome 1B	216	4	217	3082753	3082968
Chromosome 1B	198	3	200	3428841	3429037
Chromosome 1B	220	4	221	3505449	3505231
Chromosome 1B	322	16	336	3564446	3564765
Chromosome 1B	196	3	197	3564769	3564964
Chromosome 1B	194	27	219	3870674	3870866
Chromosome 1B	181	15	195	4028461	4028281
Chromosome 1B	226	3	227	4028770	4028545
Chromosome 1B	335	3	337	4029103	4028773
Chromosome 1B	335	3	337	4029437	4029106
Chromosome 1B	133	63	195	4045580	4045448
Chromosome 1B	215	4	217	4181773	4181987
Chromosome 1B	215	4	217	4320934	4320720
Chromosome 1B	124	3	126	4463373	4463496
Chromosome 1B	63	19	81	5308374	5308436
Chromosome 1B	289	1	289	6378696	6378409
Chromosome 1B	236	101	336	6378932	6378698
Chromosome 1B	215	4	217	6428401	6428615
Chromosome 1B	216	4	218	7302506	7302721
Chromosome 1B	50	117	166	8117337	8117386
Chromosome 1B	215	4	217	8467733	8467519
Chromosome 1B	216	4	217	8537918	8537703
Chromosome 1B	174	3	176	8872959	8873132
Chromosome 1B	327	15	337	9511301	9511626
Chromosome 1B	280	15	290	9511645	9511922
Chromosome 1B	332	3	334	9664066	9664395
Chromosome 1B	335	3	337	9664401	9664734
Chromosome 1B	181	15	195	9664748	9664928
Chromosome 1B	178	159	336	9821526	9821703
Chromosome 1B	317	3	317	9821707	9822022
Chromosome 1B	178	159	336	9863317	9863494
Chromosome 1B	317	3	317	9863498	9863813
Chromosome 1B	214	4	217	10048031	10047818
Chromosome 1B	218	3	219	10763883	10763667
Chromosome 1B	337	1	337	10780723	10780387
Chromosome 1B	337	1	337	10781058	10780724
Chromosome 1B	337	1	337	10781393	10781059
Chromosome 1B	242	96	337	10781635	10781394
Chromosome 1B	215	3	217	10985133	10984923
Chromosome 1B	341	1	337	11008696	11008358
Chromosome 1B	338	1	337	11009034	11008697
Chromosome 1B	302	37	337	11009336	11009035
Chromosome 1B	63	19	81	11009897	11009835
Chromosome 1B	338	1	337	11014313	11013977
Chromosome 1B	340	1	337	11014652	11014314
Chromosome 1B	216	4	217	11042100	11042315
Chromosome 1B	214	4	217	11351274	11351061
Chromosome 1B	145	31	175	11375389	11375245
Chromosome 1B	335	3	337	11375726	11375392
Chromosome 1B	337	1	337	11376065	11375729
Chromosome 1B	95	242	336	11525206	11525300
Chromosome 1B	337	1	337	11525302	11525637
Chromosome 1B	336	1	334	11525638	11525971
Chromosome 1B	334	3	336	11526901	11527233
Chromosome 1B	305	1	304	11527235	11527538
Chromosome 1B	337	2	337	11527563	11527899
Chromosome 1B	336	1	336	11527900	11528234
Chromosome 1B	337	1	337	11528236	11528572
Chromosome 1B	337	2	337	11528574	11528910
Chromosome 1B	337	1	337	11528911	11529246
Chromosome 1B	336	3	337	11529249	11529583
Chromosome 1B	338	1	337	11529584	11529921
Chromosome 1B	337	1	336	11529922	11530258
Chromosome 1B	338	1	337	11530260	11530596
Chromosome 1B	334	3	336	11530599	11530931
Chromosome 1B	337	1	337	11530933	11531269
Chromosome 1B	337	2	337	11531271	11531606
Chromosome 1B	337	1	337	11531607	11531942
Chromosome 1B	335	3	337	11531945	11532279
Chromosome 1B	87	1	87	11532280	11532366
Chromosome 1B	138	199	334	11533343	11533478
Chromosome 1B	337	1	337	11533482	11533818
Chromosome 1B	323	1	322	11533819	11534141
Chromosome 1B	261	76	336	11542904	11543163
Chromosome 1B	337	1	337	11543165	11543501
Chromosome 1B	337	2	337	11543503	11543839
Chromosome 1B	336	1	336	11543840	11544174
Chromosome 1B	337	1	337	11544176	11544512
Chromosome 1B	337	2	337	11544514	11544850
Chromosome 1B	338	1	337	11544851	11545188
Chromosome 1B	334	3	336	11545191	11545523
Chromosome 1B	338	1	336	11545525	11545861
Chromosome 1B	338	1	337	11545863	11546199
Chromosome 1B	128	211	337	11547644	11547771
Chromosome 1B	337	1	337	11547772	11548107
Chromosome 1B	335	3	337	11548110	11548444
Chromosome 1B	338	1	337	11548445	11548782
Chromosome 1B	337	1	336	11548783	11549119
Chromosome 1B	338	1	337	11549121	11549457
Chromosome 1B	334	3	336	11549460	11549792
Chromosome 1B	305	1	304	11549794	11550097
Chromosome 1B	337	2	337	11550122	11550458
Chromosome 1B	334	3	336	11550461	11550793
Chromosome 1B	337	1	337	11550795	11551131
Chromosome 1B	337	2	337	11551133	11551469
Chromosome 1B	337	1	337	11551470	11551805
Chromosome 1B	335	3	337	11551808	11552142
Chromosome 1B	339	1	337	11552143	11552481
Chromosome 1B	334	3	336	11552484	11552816
Chromosome 1B	336	1	334	11552818	11553152
Chromosome 1B	339	1	337	11553156	11553493
Chromosome 1B	332	3	334	11553496	11553825
Chromosome 1B	337	1	337	11553829	11554165
Chromosome 1B	281	2	282	11554167	11554447
Chromosome 1B	337	2	337	11556084	11556420
Chromosome 1B	337	1	337	11556421	11556757
Chromosome 1B	336	3	337	11556760	11557095
Chromosome 1B	340	1	337	11557096	11557434
Chromosome 1B	337	1	337	11557435	11557771
Chromosome 1B	335	3	337	11557774	11558108
Chromosome 1B	335	1	334	11558109	11558442
Chromosome 1B	339	1	337	11558446	11558782
Chromosome 1B	336	1	336	11558783	11559118
Chromosome 1B	337	1	336	11559120	11559456
Chromosome 1B	337	1	337	11559458	11559794
Chromosome 1B	173	1	173	11559795	11559967
Chromosome 1B	158	180	336	11560027	11560184
Chromosome 1B	338	1	337	11560186	11560522
Chromosome 1B	334	3	336	11560525	11560857
Chromosome 1B	336	1	336	11560859	11561194
Chromosome 1B	282	1	282	11561196	11561477
Chromosome 1B	259	79	337	11561614	11561872
Chromosome 1B	336	3	337	11561875	11562210
Chromosome 1B	337	1	336	11562211	11562546
Chromosome 1B	335	3	337	11562550	11562884
Chromosome 1B	233	1	233	11562885	11563117
Chromosome 1B	284	54	337	11563431	11563714
Chromosome 1B	336	3	337	11563717	11564052
Chromosome 1B	337	1	337	11564053	11564389
Chromosome 1B	337	3	337	11564392	11564728
Chromosome 1B	285	1	284	11564729	11565013
Chromosome 1B	335	3	337	11565106	11565440
Chromosome 1B	339	1	337	11565441	11565778
Chromosome 1B	334	3	336	11565781	11566113
Chromosome 1B	337	1	337	11566115	11566451
Chromosome 1B	339	1	337	11566452	11566790
Chromosome 1B	337	1	337	11566791	11567126
Chromosome 1B	317	22	337	11567285	11567601
Chromosome 1B	336	1	336	11567602	11567935
Chromosome 1B	337	1	337	11567937	11568273
Chromosome 1B	339	1	337	11568274	11568611
Chromosome 1B	338	3	337	11568646	11568983
Chromosome 1B	125	1	125	11568984	11569107
Chromosome 1B	267	69	334	11569851	11570117
Chromosome 1B	338	1	337	11570121	11570457
Chromosome 1B	339	1	337	11570458	11570794
Chromosome 1B	54	1	54	11570795	11570848
Chromosome 1B	256	84	337	11571020	11571273
Chromosome 1B	337	1	337	11571274	11571610
Chromosome 1B	154	1	154	11571611	11571764
Chromosome 1B	284	54	337	11572492	11572775
Chromosome 1B	335	3	337	11572778	11573112
Chromosome 1B	137	1	137	11573113	11573249
Chromosome 1B	134	204	336	11574040	11574173
Chromosome 1B	335	3	337	11574177	11574511
Chromosome 1B	337	1	337	11574512	11574848
Chromosome 1B	337	1	337	11574849	11575185
Chromosome 1B	337	1	337	11575523	11575858
Chromosome 1B	263	3	265	11575861	11576123
Chromosome 1B	339	1	337	11576561	11576899
Chromosome 1B	337	1	337	11576900	11577235
Chromosome 1B	335	3	337	11577669	11578003
Chromosome 1B	337	1	337	11578004	11578340
Chromosome 1B	326	1	326	11578341	11578666
Chromosome 1B	230	108	337	11578795	11579024
Chromosome 1B	337	1	337	11579025	11579361
Chromosome 1B	335	3	337	11579364	11579698
Chromosome 1B	335	1	334	11579699	11580033
Chromosome 1B	337	1	337	11580037	11580373
Chromosome 1B	337	1	337	11580374	11580710
Chromosome 1B	337	1	336	11580711	11581047
Chromosome 1B	339	1	337	11581049	11581387
Chromosome 1B	336	3	337	11581390	11581725
Chromosome 1B	332	3	334	11581728	11582059
Chromosome 1B	337	1	337	11582063	11582399
Chromosome 1B	335	3	334	11582402	11582733
Chromosome 1B	337	1	337	11582737	11583073
Chromosome 1B	337	1	337	11583074	11583410
Chromosome 1B	337	1	337	11583583	11583919
Chromosome 1B	337	1	337	11583920	11584256
Chromosome 1B	90	1	90	11584257	11584346
Chromosome 1B	218	118	334	11584357	11584574
Chromosome 1B	338	1	337	11584578	11584915
Chromosome 1B	127	210	336	11584995	11585120
Chromosome 1B	338	1	337	11585122	11585458
Chromosome 1B	256	82	337	11585566	11585821
Chromosome 1B	335	2	336	11585823	11586157
Chromosome 1B	338	1	337	11586159	11586494
Chromosome 1B	336	2	337	11586496	11586831
Chromosome 1B	250	88	337	11587108	11587357
Chromosome 1B	237	1	237	11587910	11588146
Chromosome 1B	256	82	337	11588157	11588412
Chromosome 1B	291	47	336	11588591	11588881
Chromosome 1B	337	1	337	11588883	11589219
Chromosome 1B	337	2	337	11589221	11589557
Chromosome 1B	337	1	337	11589558	11589894
Chromosome 1B	335	3	337	11589897	11590231
Chromosome 1B	337	1	337	11590232	11590568
Chromosome 1B	335	1	334	11590569	11590903
Chromosome 1B	337	1	337	11590907	11591243
Chromosome 1B	337	1	337	11591423	11591759
Chromosome 1B	337	2	337	11591761	11592097
Chromosome 1B	337	1	337	11592098	11592434
Chromosome 1B	335	3	337	11592437	11592771
Chromosome 1B	335	1	334	11596178	11596512
Chromosome 1B	337	1	337	11596516	11596851
Chromosome 1B	313	27	337	11596841	11597153
Chromosome 1B	338	1	337	11597154	11597491
Chromosome 1B	338	1	337	11597492	11597829
Chromosome 1B	337	1	337	11597830	11598166
Chromosome 1B	107	231	337	11598261	11598367
Chromosome 1B	335	1	334	11598368	11598702
Chromosome 1B	337	1	337	11598706	11599042
Chromosome 1B	312	27	336	11599032	11599343
Chromosome 1B	338	1	337	11599345	11599682
Chromosome 1B	338	1	337	11599683	11600020
Chromosome 1B	337	1	337	11600021	11600357
Chromosome 1B	337	1	336	11600358	11600694
Chromosome 1B	337	1	337	11600696	11601031
Chromosome 1B	334	3	336	11601034	11601366
Chromosome 1B	234	104	337	11601524	11601757
Chromosome 1B	173	1	173	11601758	11601930
Chromosome 1B	105	233	337	11601946	11602050
Chromosome 1B	339	1	337	11602051	11602389
Chromosome 1B	337	1	337	11602390	11602725
Chromosome 1B	335	3	337	11602728	11603062
Chromosome 1B	337	1	337	11603063	11603399
Chromosome 1B	335	1	334	11603400	11603734
Chromosome 1B	337	1	337	11603738	11604074
Chromosome 1B	105	234	337	11604187	11604291
Chromosome 1B	312	27	336	11604281	11604591
Chromosome 1B	102	1	102	11604593	11604694
Chromosome 1B	135	204	337	11604705	11604839
Chromosome 1B	337	1	337	11604840	11605175
Chromosome 1B	335	3	337	11605515	11605849
Chromosome 1B	335	1	334	11605850	11606184
Chromosome 1B	337	1	337	11606188	11606524
Chromosome 1B	105	234	337	11606637	11606741
Chromosome 1B	312	27	336	11606731	11607041
Chromosome 1B	102	1	102	11607043	11607144
Chromosome 1B	135	204	337	11607155	11607289
Chromosome 1B	338	1	337	11607290	11607627
Chromosome 1B	212	127	337	11607692	11607903
Chromosome 1B	337	1	337	11607904	11608240
Chromosome 1B	334	3	336	11608579	11608911
Chromosome 1B	336	1	336	11608913	11609247
Chromosome 1B	337	1	337	11609249	11609583
Chromosome 1B	338	1	337	11609584	11609921
Chromosome 1B	337	1	337	11609922	11610258
Chromosome 1B	337	1	337	11610259	11610593
Chromosome 1B	335	3	336	11610596	11610930
Chromosome 1B	287	50	336	11611060	11611345
Chromosome 1B	338	1	337	11611347	11611683
Chromosome 1B	339	1	337	11611684	11612022
Chromosome 1B	338	1	337	11612023	11612359
Chromosome 1B	335	3	337	11612362	11612696
Chromosome 1B	335	1	334	11612697	11613031
Chromosome 1B	339	1	337	11613238	11613576
Chromosome 1B	337	1	336	11613577	11613913
Chromosome 1B	337	1	337	11614324	11614659
Chromosome 1B	337	1	337	11614660	11614995
Chromosome 1B	335	3	337	11614998	11615331
Chromosome 1B	337	1	337	11615332	11615667
Chromosome 1B	338	1	337	11615668	11616005
Chromosome 1B	336	1	336	11616006	11616340
Chromosome 1B	171	167	337	11617592	11617762
Chromosome 1B	338	1	337	11617763	11618099
Chromosome 1B	335	3	337	11618102	11618435
Chromosome 1B	252	1	252	11618436	11618687
Chromosome 1B	84	254	337	11618787	11618869
Chromosome 1B	337	1	337	11618870	11619206
Chromosome 1B	336	1	336	11619207	11619542
Chromosome 1B	338	1	337	11619544	11619880
Chromosome 1B	336	1	334	11619881	11620216
Chromosome 1B	337	1	337	11620220	11620556
Chromosome 1B	213	1	213	11620557	11620769
Chromosome 1B	171	167	337	11620782	11620952
Chromosome 1B	338	1	337	11620953	11621289
Chromosome 1B	335	3	337	11621292	11621625
Chromosome 1B	337	1	337	11621626	11621961
Chromosome 1B	50	1	50	11621962	11622011
Chromosome 1B	312	25	336	11622022	11622332
Chromosome 1B	337	1	337	11622334	11622670
Chromosome 1B	337	1	337	11622671	11623007
Chromosome 1B	338	1	337	11623008	11623344
Chromosome 1B	335	3	337	11623347	11623680
Chromosome 1B	252	1	252	11623681	11623932
Chromosome 1B	328	12	337	11628747	11629074
Chromosome 1B	337	1	337	11629075	11629411
Chromosome 1B	122	218	337	11632690	11632810
Chromosome 1B	339	1	337	11632811	11633149
Chromosome 1B	255	1	255	11633150	11633404
Chromosome 1B	251	87	337	11633415	11633665
Chromosome 1B	335	3	337	11633668	11634001
Chromosome 1B	337	1	337	11634002	11634337
Chromosome 1B	338	1	337	11634338	11634675
Chromosome 1B	336	1	336	11634676	11635010
Chromosome 1B	225	1	225	11635012	11635236
Chromosome 1B	328	12	337	11635772	11636099
Chromosome 1B	221	1	221	11636100	11636320
Chromosome 1B	324	16	337	11637561	11637884
Chromosome 1B	338	1	337	11637885	11638222
Chromosome 1B	337	1	337	11638223	11638558
Chromosome 1B	337	1	337	11638559	11638895
Chromosome 1B	236	2	237	11638897	11639132
Chromosome 1B	203	15	217	11963597	11963395
Chromosome 1B	338	1	336	11973295	11973631
Chromosome 1B	336	1	334	11973633	11973966
Chromosome 1B	338	1	337	11973970	11974306
Chromosome 1B	340	1	337	11974307	11974645
Chromosome 1B	340	1	337	11974646	11974984
Chromosome 1B	237	1	237	11974985	11975221
Chromosome 1B	321	3	319	12663374	12663692
Chromosome 1B	314	15	322	12663727	12664035
Chromosome 1B	167	3	169	13548381	13548547
Chromosome 1B	214	4	217	14103296	14103509
Chromosome 1B	280	15	290	14458461	14458184
Chromosome 1B	50	117	166	14673121	14673170
Chromosome 1B	193	144	336	14673252	14673443
Chromosome 1B	71	3	73	14673447	14673517
Chromosome 1B	204	15	217	15146046	15146249
Chromosome 1B	215	4	217	15330931	15330717
Chromosome 1B	342	3	337	15412053	15412392
Chromosome 1B	327	3	322	15412736	15413061
Chromosome 1B	327	3	322	15413418	15413741
Chromosome 1B	327	3	322	15413759	15414083
Chromosome 1B	312	3	310	15414101	15414411
Chromosome 1B	323	3	322	15414786	15415085
Chromosome 1B	327	3	322	15415785	15416108
Chromosome 1B	328	3	322	15416126	15416451
Chromosome 1B	312	3	310	15416469	15416779
Chromosome 1B	323	3	322	15417154	15417453
Chromosome 1B	326	3	322	15417471	15417795
Chromosome 1B	327	3	322	15417813	15418138
Chromosome 1B	327	3	322	15418495	15418818
Chromosome 1B	327	3	322	15418836	15419161
Chromosome 1B	312	3	310	15419179	15419489
Chromosome 1B	157	3	159	15419863	15420018
Chromosome 1B	326	3	322	15420180	15420504
Chromosome 1B	327	3	322	15420522	15420847
Chromosome 1B	326	3	322	15421550	15421873
Chromosome 1B	205	36	239	15950287	15950085
Chromosome 1B	335	3	337	15950954	15950622
Chromosome 1B	210	128	337	16655560	16655768
Chromosome 1B	194	3	195	16844631	16844824
Chromosome 1B	74	96	169	17634007	17634080
Chromosome 1B	237	1	237	18039744	18039508
Chromosome 1B	339	1	337	18040082	18039745
Chromosome 1B	338	1	337	18040417	18040083
Chromosome 1B	339	1	337	18040750	18040418
Chromosome 1B	339	1	337	18041088	18040751
Chromosome 1B	337	3	337	18041424	18041089
Chromosome 1B	289	6	290	18114945	18114660
Chromosome 1B	237	1	237	18752984	18752748
Chromosome 1B	338	1	337	18753321	18752985
Chromosome 1B	339	1	337	18753659	18753322
Chromosome 1B	337	1	337	18753995	18753660
Chromosome 1B	338	1	337	18754333	18753996
Chromosome 1B	337	1	337	18754670	18754334
Chromosome 1B	337	1	337	18755006	18754671
Chromosome 1B	337	1	337	18755342	18755007
Chromosome 1B	337	1	337	18755678	18755343
Chromosome 1B	339	1	337	18756014	18755679
Chromosome 1B	337	1	337	18756350	18756015
Chromosome 1B	337	1	337	18756687	18756351
Chromosome 1B	337	1	337	18757023	18756688
Chromosome 1B	191	6	195	20148496	20148307
Chromosome 1B	336	3	337	20149118	20148785
Chromosome 1B	323	15	337	20149441	20149121
Chromosome 1B	191	6	195	20183052	20182863
Chromosome 1B	337	3	337	20183676	20183341
Chromosome 1B	323	15	337	20183998	20183679
Chromosome 1B	191	6	195	20235650	20235461
Chromosome 1B	338	3	337	20247805	20247469
Chromosome 1B	323	15	337	20248128	20247808
Chromosome 1B	191	6	195	20281870	20281681
Chromosome 1B	337	3	337	20282494	20282159
Chromosome 1B	323	15	337	20282816	20282497
Chromosome 1B	191	6	195	20334215	20334026
Chromosome 1B	337	3	337	20346614	20346279
Chromosome 1B	323	15	337	20346937	20346617
Chromosome 1B	339	1	337	20389255	20389593
Chromosome 1B	260	1	257	20389594	20389847
Chromosome 1B	338	1	337	20456141	20456478
Chromosome 1B	260	1	257	20456479	20456738
Chromosome 1B	338	1	337	20467650	20467987
Chromosome 1B	260	1	257	20467988	20468247
Chromosome 1B	338	1	337	20477192	20477529
Chromosome 1B	260	1	257	20477530	20477789
Chromosome 1B	338	1	337	20556096	20556433
Chromosome 1B	260	1	257	20556434	20556693
Chromosome 1B	338	1	337	20566760	20567097
Chromosome 1B	260	1	257	20567098	20567357
Chromosome 1B	339	1	337	20609538	20609876
Chromosome 1B	260	1	257	20609877	20610130
Chromosome 1B	338	1	337	20675684	20676021
Chromosome 1B	260	1	257	20676022	20676281
Chromosome 1B	335	1	334	20722539	20722873
Chromosome 1B	260	1	257	20722877	20723136
Chromosome 1B	220	4	221	21159963	21159745
Chromosome 1B	209	14	221	21199251	21199043
Chromosome 1B	50	117	166	21647240	21647289
Chromosome 1B	210	1	210	21647302	21647509
Chromosome 1B	325	3	322	22170247	22170567
Chromosome 1B	340	3	337	22170925	22171259
Chromosome 1B	326	3	322	22171603	22171926
Chromosome 1B	328	3	322	22171944	22172270
Chromosome 1B	300	3	299	22172288	22172584
Chromosome 1B	325	3	322	22172627	22172948
Chromosome 1B	236	3	237	22172966	22173201
Chromosome 1B	91	3	93	22379945	22380035
Chromosome 1B	317	1	317	22477501	22477185
Chromosome 1B	341	1	337	22477842	22477502
Chromosome 1B	337	1	337	22478179	22477843
Chromosome 1B	337	1	337	22478515	22478180
Chromosome 1B	336	3	337	22478849	22478516
Chromosome 1B	336	3	337	22479186	22478852
Chromosome 1B	336	3	337	22479519	22479189
Chromosome 1B	336	3	337	22479855	22479522
Chromosome 1B	192	145	336	22480049	22479859
Chromosome 1B	278	16	290	22734127	22733851
Chromosome 1B	214	4	217	23605892	23605679
Chromosome 1B	215	3	217	25208591	25208805
Chromosome 1B	193	3	195	25879085	25878893
Chromosome 1B	290	3	290	25879409	25879121
Chromosome 1B	193	3	195	25888693	25888501
Chromosome 1B	290	3	290	25889017	25888729
Chromosome 1B	193	3	195	26184083	26184275
Chromosome 1B	205	6	210	26199625	26199422
Chromosome 1B	50	117	166	26199692	26199643
Chromosome 1B	194	145	337	26231314	26231505
Chromosome 1B	237	1	237	26231506	26231742
Chromosome 1B	193	145	337	26241343	26241535
Chromosome 1B	237	1	237	26241536	26241772
Chromosome 1B	50	117	166	26768787	26768836
Chromosome 1B	210	1	210	26768849	26769057
Chromosome 1B	215	4	217	26959646	26959860
Chromosome 1B	230	111	336	27391432	27391661
Chromosome 1B	50	117	166	27806908	27806957
Chromosome 1B	194	144	336	27807039	27807232
Chromosome 1B	237	1	237	27985404	27985170
Chromosome 1B	338	1	337	27985741	27985405
Chromosome 1B	194	145	337	27985934	27985742
Chromosome 1B	205	132	336	28514027	28514231
Chromosome 1B	198	3	200	28514235	28514431
Chromosome 1B	216	4	218	28582750	28582965
Chromosome 1B	204	15	217	28629660	28629863
Chromosome 1B	179	3	181	30038999	30038821
Chromosome 1B	179	3	181	30081653	30081475
Chromosome 1B	177	3	179	30141293	30141117
Chromosome 1B	218	3	219	30195985	30195769
Chromosome 1B	336	3	337	30204720	30205055
Chromosome 1B	337	1	337	30205056	30205391
Chromosome 1B	237	1	237	30205392	30205628
Chromosome 1B	49	117	165	31062419	31062467
Chromosome 1B	194	1	194	31062481	31062674
Chromosome 1B	335	1	334	31194977	31195310
Chromosome 1B	337	1	337	31195313	31195648
Chromosome 1B	337	1	337	31195649	31195984
Chromosome 1B	314	24	337	31195998	31196310
Chromosome 1B	50	117	166	31404009	31404058
Chromosome 1B	337	1	337	31404071	31404407
Chromosome 1B	301	3	303	31404410	31404708
Chromosome 1B	50	117	166	31410498	31410547
Chromosome 1B	337	1	337	31410560	31410896
Chromosome 1B	301	3	303	31410899	31411197
Chromosome 1B	339	1	337	31602233	31602568
Chromosome 1B	336	1	336	31602569	31602904
Chromosome 1B	337	1	337	31602906	31603241
Chromosome 1B	337	1	337	31603242	31603578
Chromosome 1B	336	1	336	31603579	31603914
Chromosome 1B	237	1	237	31603916	31604151
Chromosome 1B	189	6	192	32163280	32163468
Chromosome 1B	218	3	219	32174285	32174501
Chromosome 1B	215	4	217	32560417	32560203
Chromosome 1B	218	3	219	32641072	32641288
Chromosome 1B	313	15	322	33381177	33380875
Chromosome 1B	334	3	336	33386935	33387266
Chromosome 1B	50	117	166	33768082	33768131
Chromosome 1B	205	3	206	34105429	34105632
Chromosome 1B	214	16	228	34779143	34778930
Chromosome 1B	337	1	337	35096728	35097064
Chromosome 1B	335	3	337	35097067	35097401
Chromosome 1B	337	1	337	35097402	35097733
Chromosome 1B	337	1	337	35097734	35098069
Chromosome 1B	338	1	337	35098070	35098405
Chromosome 1B	337	1	337	35098406	35098741
Chromosome 1B	338	1	337	35098742	35099079
Chromosome 1B	337	1	337	35099080	35099415
Chromosome 1B	337	1	337	35099416	35099752
Chromosome 1B	338	1	337	35099753	35100088
Chromosome 1B	337	1	337	35100089	35100424
Chromosome 1B	237	1	237	35100425	35100661
Chromosome 1B	336	3	337	35466430	35466100
Chromosome 1B	265	3	265	35486538	35486274
Chromosome 1B	181	154	334	35960045	35960224
Chromosome 1B	339	3	337	35960230	35960566
Chromosome 1B	335	3	337	35960569	35960903
Chromosome 1B	336	3	337	35960906	35961241
Chromosome 1B	335	3	337	36314174	36314507
Chromosome 1B	319	17	335	36314524	36314842
Chromosome 1B	193	3	195	36314847	36315038
Chromosome 1B	219	4	221	36732122	36731904
Chromosome 1B	338	1	337	37413755	37414091
Chromosome 1B	338	1	337	37414092	37414426
Chromosome 1B	337	1	337	37414427	37414763
Chromosome 1B	235	3	237	37414766	37415000
Chromosome 1B	332	3	333	37437152	37436823
Chromosome 1B	161	77	237	37489961	37489801
Chromosome 1B	80	1	80	37505589	37505510
Chromosome 1B	338	1	337	37505926	37505590
Chromosome 1B	338	1	337	37506264	37505927
Chromosome 1B	305	35	337	37506569	37506265
Chromosome 1B	336	3	337	37520302	37519967
Chromosome 1B	339	1	337	37520641	37520305
Chromosome 1B	336	3	336	37520977	37520643
Chromosome 1B	220	119	337	37521197	37520980
Chromosome 1B	337	1	337	37522027	37521691
Chromosome 1B	338	1	337	37522364	37522028
Chromosome 1B	235	101	335	37647426	37647659
Chromosome 1B	338	1	337	37647662	37647998
Chromosome 1B	319	3	321	37648001	37648319
Chromosome 1B	131	80	210	37648319	37648449
Chromosome 1B	235	3	237	40066754	40066988
Chromosome 1B	208	15	221	41246025	41245818
Chromosome 1B	50	117	166	41849135	41849184
Chromosome 1B	193	144	336	41849266	41849458
Chromosome 1B	50	117	166	41888439	41888488
Chromosome 1B	194	144	337	41888570	41888763
Chromosome 1B	167	3	169	42184610	42184774
Chromosome 1B	181	15	195	42773298	42773122
Chromosome 1B	335	3	336	42773645	42773314
Chromosome 1B	215	4	218	43221897	43222111
Chromosome 1B	218	3	219	43240172	43240389
Chromosome 1B	256	3	257	43431105	43430850
Chromosome 1B	337	3	337	43431443	43431108
Chromosome 1B	323	15	337	43431766	43431446
Chromosome 1B	180	17	195	43795286	43795464
Chromosome 1B	216	4	217	44013474	44013259
Chromosome 1B	167	171	337	44076452	44076616
Chromosome 1B	339	1	337	44076617	44076954
Chromosome 1B	336	1	335	44076955	44077290
Chromosome 1B	337	1	337	44077293	44077621
Chromosome 1B	337	1	337	44077622	44077955
Chromosome 1B	337	1	337	44077956	44078284
Chromosome 1B	337	1	337	44078285	44078620
Chromosome 1B	215	4	218	44306853	44307067
Chromosome 1B	218	3	219	44926513	44926730
Chromosome 1B	214	4	217	45005912	45006125
Chromosome 1B	314	3	311	46483085	46483397
Chromosome 1B	326	3	322	46483768	46484092
Chromosome 1B	314	15	322	46484122	46484434
Chromosome 1B	84	3	86	46521965	46522048
Chromosome 1B	196	3	197	46701974	46702168
Chromosome 1B	227	15	239	46768302	46768078
Chromosome 1B	207	4	210	46791681	46791476
Chromosome 1B	193	3	195	47569368	47569176
Chromosome 1B	322	16	337	47569688	47569371
Chromosome 1B	336	3	337	47570039	47569704
Chromosome 1B	238	1	238	47769395	47769158
Chromosome 1B	136	204	337	47769530	47769396
Chromosome 1B	337	4	337	47770675	47770340
Chromosome 1B	109	15	123	49059181	49059073
Chromosome 1B	29	47	75	49191701	49191729
Chromosome 1B	237	1	237	49254537	49254302
Chromosome 1B	335	3	337	49254872	49254538
Chromosome 1B	337	1	337	49255207	49254875
Chromosome 1B	335	3	337	49255542	49255208
Chromosome 1B	267	1	267	49314469	49314203
Chromosome 1B	338	1	337	49314806	49314470
Chromosome 1B	338	1	337	49315143	49314807
Chromosome 1B	267	1	267	49821894	49821628
Chromosome 1B	339	1	337	49822233	49821895
Chromosome 1B	267	1	267	49869218	49868952
Chromosome 1B	338	1	337	49869556	49869219
Chromosome 1B	267	1	267	49883758	49883492
Chromosome 1B	338	1	337	49884096	49883759
Chromosome 1B	267	1	267	49931080	49930814
Chromosome 1B	338	1	337	49931418	49931081
Chromosome 1B	326	3	322	50367652	50367976
Chromosome 1B	296	33	322	50375751	50376045
Chromosome 1B	276	3	274	50376063	50376338
Chromosome 1B	301	4	300	50376748	50377047
Chromosome 1B	302	3	300	50377089	50377388
Chromosome 1B	241	3	239	50377430	50377670
Chromosome 1B	314	15	322	50378113	50378425
Chromosome 1B	302	3	300	50378443	50378742
Chromosome 1B	241	3	239	50378784	50379024
Chromosome 1B	326	3	322	50379456	50379780
Chromosome 1B	241	3	239	50380139	50380379
Chromosome 1B	326	3	322	50380811	50381135
Chromosome 1B	326	3	322	50383204	50383528
Chromosome 1B	320	3	317	50383546	50383864
Chromosome 1B	341	3	337	50391621	50391960
Chromosome 1B	193	3	195	50406875	50407066
Chromosome 1B	216	4	218	50542049	50542264
Chromosome 1B	237	1	237	50905582	50905346
Chromosome 1B	337	1	337	50905918	50905583
Chromosome 1B	337	2	337	50906253	50905919
Chromosome 1B	336	2	337	50907104	50906772
Chromosome 1B	337	1	337	50907441	50907106
Chromosome 1B	337	1	337	50907778	50907442
Chromosome 1B	337	1	337	50908113	50907779
Chromosome 1B	337	1	337	50908447	50908114
Chromosome 1B	337	1	337	50908783	50908448
Chromosome 1B	338	1	337	50909120	50908784
Chromosome 1B	334	3	336	50909454	50909122
Chromosome 1B	337	1	337	50909793	50909457
Chromosome 1B	216	4	218	51929066	51929281
Chromosome 1B	204	15	217	52200111	52199908
Chromosome 1B	218	3	219	52238087	52237870
Chromosome 1B	338	1	337	52251121	52251458
Chromosome 1B	336	3	337	52251461	52251794
Chromosome 1B	340	1	337	52251795	52252133
Chromosome 1B	337	3	337	52252136	52252471
Chromosome 1B	338	1	337	52252472	52252806
Chromosome 1B	340	1	337	52252807	52253145
Chromosome 1B	337	3	337	52253148	52253483
Chromosome 1B	339	1	337	52253484	52253806
Chromosome 1B	338	1	337	52253807	52254144
Chromosome 1B	340	1	337	52254145	52254483
Chromosome 1B	337	3	337	52254486	52254821
Chromosome 1B	338	1	337	52254822	52255159
Chromosome 1B	183	1	183	52255160	52255342
Chromosome 1B	216	3	217	52779634	52779848
Chromosome 1B	214	4	217	53175306	53175519
Chromosome 1B	215	4	217	54263857	54263644
Chromosome 1B	257	1	256	54544601	54544345
Chromosome 1B	160	180	337	54544759	54544602
Chromosome 1B	334	1	333	54546013	54545685
Chromosome 1B	339	1	337	54546349	54546014
Chromosome 1B	335	3	337	54727162	54727491
Chromosome 1B	318	3	320	54727494	54727806
Chromosome 1B	193	3	195	54727822	54728014
Chromosome 1B	186	15	200	55251473	55251289
Chromosome 1B	219	3	219	55375275	55375493
Chromosome 1B	251	3	253	55700851	55700602
Chromosome 1B	335	3	337	55701186	55700854
Chromosome 1B	216	4	218	56406813	56407028
Chromosome 1B	181	15	195	59570690	59570512
Chromosome 1B	337	1	337	60692355	60692690
Chromosome 1B	334	1	334	60692691	60693023
Chromosome 1B	337	1	337	60693027	60693362
Chromosome 1B	338	1	337	60693363	60693698
Chromosome 1B	59	1	58	60693699	60693757
Chromosome 1B	337	1	337	60728458	60728794
Chromosome 1B	337	1	337	60728795	60729131
Chromosome 1B	338	1	337	60729132	60729467
Chromosome 1B	59	1	58	60729468	60729526
Chromosome 1B	50	117	166	60867157	60867206
Chromosome 1B	134	1	134	60867219	60867352
Chromosome 1B	215	3	217	63963647	63963434
Chromosome 1B	215	3	217	64092258	64092472
Chromosome 1B	108	231	337	67884435	67884542
Chromosome 1B	339	1	337	67884543	67884881
Chromosome 1B	337	1	337	67884882	67885218
Chromosome 1B	337	1	337	67885219	67885554
Chromosome 1B	337	1	337	67885555	67885890
Chromosome 1B	336	1	336	67885891	67886224
Chromosome 1B	336	1	336	67886226	67886560
Chromosome 1B	337	1	337	67886562	67886896
Chromosome 1B	340	1	337	67886897	67887236
Chromosome 1B	76	3	78	67887239	67887314
Chromosome 1B	259	76	334	67920466	67920722
Chromosome 1B	336	1	336	67920726	67921059
Chromosome 1B	334	1	334	67921061	67921394
Chromosome 1B	50	117	166	68567282	68567331
Chromosome 1B	209	1	209	68567344	68567552
Chromosome 1B	130	83	210	68567563	68567691
Chromosome 1B	41	140	180	68706153	68706113
Chromosome 1B	174	3	176	68706610	68706437
Chromosome 1B	314	3	315	78901770	78902082
Chromosome 1B	332	3	334	78990219	78990548
Chromosome 1B	332	3	334	79036611	79036940
Chromosome 1B	333	3	334	79173626	79173956
Chromosome 1B	335	3	337	79173962	79174295
Chromosome 1B	323	3	324	79174298	79174620
Chromosome 1B	218	3	219	80451179	80450962
Chromosome 1B	200	1	200	82858065	82857867
Chromosome 1B	323	15	337	82858388	82858066
Chromosome 1B	214	4	217	85093535	85093323
Chromosome 1B	335	3	337	87783388	87783710
Chromosome 1B	195	7	200	87783714	87783906
Chromosome 1B	336	1	334	88288339	88288672
Chromosome 1B	193	3	195	90233341	90233150
Chromosome 1B	324	14	336	90233668	90233345
Chromosome 1B	335	3	337	90234011	90233682
Chromosome 1B	332	3	334	95076527	95076857
Chromosome 1B	288	3	289	95076863	95077149
Chromosome 1B	311	27	337	98658106	98658416
Chromosome 1B	160	3	162	98658419	98658578
Chromosome 1B	337	3	337	102114637	102114970
Chromosome 1B	339	3	337	102114973	102115306
Chromosome 1B	337	3	337	102115309	102115644
Chromosome 1B	193	3	195	102115647	102115838
Chromosome 1B	337	3	337	106711975	106712310
Chromosome 1B	335	3	337	106772678	106773011
Chromosome 1B	147	1	147	111972805	111972659
Chromosome 1B	220	118	337	111973022	111972806
Chromosome 1B	337	1	337	111973614	111973278
Chromosome 1B	315	27	337	117961677	117961989
Chromosome 1B	146	16	161	117962005	117962150
Chromosome 1B	329	5	333	118211500	118211826
Chromosome 1B	180	3	182	118211833	118212012
Chromosome 1B	335	3	337	120744905	120745238
Chromosome 1B	336	3	337	120745241	120745574
Chromosome 1B	232	5	235	120745579	120745809
Chromosome 1B	131	4	134	125446186	125446059
Chromosome 1B	50	117	166	125446251	125446202
Chromosome 1B	335	3	337	126032023	126031690
Chromosome 1B	323	15	337	126032347	126032026
Chromosome 1B	251	88	337	126032612	126032362
Chromosome 1B	30	1	30	126032636	126032607
Chromosome 1B	280	15	290	127767522	127767245
Chromosome 1B	217	4	217	130083925	130084141
Chromosome 1B	194	145	337	131393913	131394104
Chromosome 1B	338	1	337	131394105	131394440
Chromosome 1B	339	1	337	131394441	131394778
Chromosome 1B	197	3	199	131394781	131394976
Chromosome 1B	191	28	217	133485066	133484876
Chromosome 1B	216	4	217	135046880	135047095
Chromosome 1B	215	4	217	135183843	135184057
Chromosome 1B	50	117	166	136847737	136847786
Chromosome 1B	182	3	184	136847801	136847982
Chromosome 1B	50	117	166	137188165	137188214
Chromosome 1B	179	6	184	137188232	137188410
Chromosome 1B	50	117	166	137418072	137418121
Chromosome 1B	184	1	184	137418134	137418317
Chromosome 1B	50	117	166	137620059	137620108
Chromosome 1B	184	1	184	137620121	137620304
Chromosome 1B	77	15	91	139140481	139140407
Chromosome 1B	338	3	337	139140833	139140496
Chromosome 1B	337	4	337	139141170	139140836
Chromosome 1B	337	3	337	139141510	139141174
Chromosome 1B	336	3	336	139141849	139141514
Chromosome 1B	337	3	337	139142186	139141852
Chromosome 1B	315	3	317	139142522	139142210
Chromosome 1B	181	3	183	139142810	139142630
Chromosome 1B	298	3	300	139144791	139144496
Chromosome 1B	208	3	210	139857565	139857358
Chromosome 1B	334	4	337	139857901	139857568
Chromosome 1B	50	117	166	139857966	139857917
Chromosome 1B	174	3	176	144936795	144936968
Chromosome 1B	195	1	195	149202630	149202436
Chromosome 1B	306	32	337	166351832	166352136
Chromosome 1B	214	4	217	168748164	168748377
Chromosome 1B	187	3	189	172390043	172389858
Chromosome 1B	337	3	336	172390382	172390047
Chromosome 1B	335	3	336	172390720	172390386
Chromosome 1B	341	3	337	173208465	173208128
Chromosome 1B	309	27	334	176920779	176921087
Chromosome 1B	159	3	161	176921093	176921251
Chromosome 1B	237	106	337	189533917	189534153
Chromosome 1B	159	3	161	189534156	189534314
Chromosome 1B	322	16	337	190008018	190007699
Chromosome 1B	337	1	337	211856996	211857330
Chromosome 1B	196	3	196	211857333	211857528
Chromosome 1B	325	14	337	216843957	216844277
Chromosome 1B	159	3	161	216844280	216844438
Chromosome 1B	216	4	218	217865012	217865227
Chromosome 1B	218	4	221	253400494	253400277
Chromosome 1B	308	28	334	255419225	255419531
Chromosome 1B	335	3	337	259534580	259534911
Chromosome 1B	334	3	336	259534914	259535246
Chromosome 1B	287	27	309	270650944	270651230
Chromosome 1B	159	3	161	270651251	270651408
Chromosome 1B	336	3	337	277387603	277387932
Chromosome 1B	260	3	261	277387935	277388193
Chromosome 1B	280	15	290	287825107	287824832
Chromosome 1B	328	15	337	287825450	287825126
Chromosome 1B	341	3	337	297453260	297452922
Chromosome 1B	330	15	337	297454613	297454287
Chromosome 1B	326	3	322	297456928	297456605
Chromosome 1B	272	15	281	297457950	297457681
Chromosome 1B	340	3	335	297458303	297457967
Chromosome 1B	326	3	322	297458644	297458321
Chromosome 1B	326	3	322	297459734	297459411
Chromosome 1B	327	3	322	297469771	297469447
Chromosome 1B	315	15	322	297471346	297471035
Chromosome 1B	326	3	322	297472038	297471715
Chromosome 1B	329	15	337	297472367	297472041
Chromosome 1B	327	3	322	297473626	297473303
Chromosome 1B	327	3	322	297474308	297473984
Chromosome 1B	329	15	337	297474637	297474311
Chromosome 1B	319	3	316	297478676	297478360
Chromosome 1B	326	3	322	297480729	297480406
Chromosome 1B	107	3	108	297481849	297481744
Chromosome 1B	315	15	322	297483635	297483324
Chromosome 1B	326	3	322	297484327	297484004
Chromosome 1B	314	15	322	297484656	297484345
Chromosome 1B	327	3	322	297485915	297485592
Chromosome 1B	327	3	322	297486597	297486273
Chromosome 1B	327	3	322	297487828	297487505
Chromosome 1B	327	3	322	297488510	297488186
Chromosome 1B	327	3	322	297490098	297489775
Chromosome 1B	324	6	322	297490776	297490456
Chromosome 1B	329	15	337	297491108	297490782
Chromosome 1B	339	6	337	297492023	297491688
Chromosome 1B	329	15	337	297492355	297492029
Chromosome 1B	343	3	337	297496226	297495886
Chromosome 1B	327	3	322	297496908	297496583
Chromosome 1B	329	15	337	297497236	297496911
Chromosome 1B	314	15	322	297497920	297497609
Chromosome 1B	314	15	322	297498262	297497950
Chromosome 1B	331	15	337	297498602	297498277
Chromosome 1B	326	3	322	297499296	297498972
Chromosome 1B	331	15	337	297499627	297499299
Chromosome 1B	344	3	337	297499981	297499642
Chromosome 1B	314	15	322	297500310	297499999
Chromosome 1B	74	15	88	297500493	297500420
Chromosome 1B	326	3	322	297500847	297500523
Chromosome 1B	330	15	337	297501175	297500850
Chromosome 1B	323	23	337	297501850	297501530
Chromosome 1B	74	15	88	297501934	297501861
Chromosome 1B	326	3	322	297502288	297501964
Chromosome 1B	346	15	337	297502634	297502291
Chromosome 1B	343	3	337	297502987	297502649
Chromosome 1B	314	15	322	297503316	297503005
Chromosome 1B	314	15	322	297503658	297503346
Chromosome 1B	330	15	337	297503998	297503673
Chromosome 1B	341	3	337	297504350	297504013
Chromosome 1B	331	15	337	297504681	297504353
Chromosome 1B	343	3	337	297505034	297504696
Chromosome 1B	314	15	322	297505363	297505052
Chromosome 1B	326	3	322	297505717	297505393
Chromosome 1B	330	15	337	297506045	297505720
Chromosome 1B	331	15	337	297506386	297506060
Chromosome 1B	343	3	337	297506739	297506401
Chromosome 1B	294	3	291	297507417	297507125
Chromosome 1B	312	3	310	297508440	297508131
Chromosome 1B	311	18	322	297508766	297508458
Chromosome 1B	342	3	337	297509124	297508784
Chromosome 1B	315	15	322	297509795	297509483
Chromosome 1B	149	3	151	297510020	297509872
Chromosome 1B	329	15	337	297510688	297510363
Chromosome 1B	341	3	337	297511385	297511047
Chromosome 1B	323	3	319	297511728	297511407
Chromosome 1B	327	3	322	297512071	297511746
Chromosome 1B	339	5	337	297513093	297512757
Chromosome 1B	328	3	322	297513439	297513113
Chromosome 1B	342	3	337	297514122	297513783
Chromosome 1B	302	3	300	297514463	297514164
Chromosome 1B	326	3	322	297515147	297514824
Chromosome 1B	323	3	319	297516225	297515906
Chromosome 1B	330	15	337	297516555	297516228
Chromosome 1B	341	3	337	297517239	297516901
Chromosome 1B	203	15	212	297538067	297537865
Chromosome 1B	342	3	337	297539104	297538766
Chromosome 1B	342	3	337	297539788	297539450
Chromosome 1B	329	16	337	297540115	297539791
Chromosome 1B	344	3	337	297540807	297540470
Chromosome 1B	326	3	322	297541831	297541508
Chromosome 1B	341	3	337	297542172	297541834
Chromosome 1B	341	3	337	297542513	297542175
Chromosome 1B	341	3	337	297542850	297542516
Chromosome 1B	204	15	217	305101211	305101008
Chromosome 1B	193	3	195	313514233	313514425
Chromosome 1B	217	4	218	314884069	314884285
Chromosome 1B	174	46	217	322269141	322268968
Chromosome 1B	156	4	159	322269296	322269141
Chromosome 1B	323	15	337	333801252	333800931
Chromosome 1B	336	3	337	333801599	333801267
Chromosome 1B	218	3	219	338938153	338938369
Chromosome 1B	334	3	336	348640529	348640858
Chromosome 1B	207	15	220	348640875	348641081
Chromosome 1B	193	3	195	351742626	351742818
Chromosome 1B	181	15	195	358256224	358256045
Chromosome 1B	335	3	337	358256905	358256572
Chromosome 1B	336	3	337	358257241	358256908
Chromosome 1B	193	3	195	363658697	363658505
Chromosome 1B	323	15	337	363659021	363658700
Chromosome 1B	335	3	337	363659368	363659036
Chromosome 1B	186	24	209	364007112	364006930
Chromosome 1B	335	3	337	364007470	364007140
Chromosome 1B	335	3	337	364008477	364008145
Chromosome 1B	290	1	290	364172784	364172495
Chromosome 1B	337	1	337	364173121	364172785
Chromosome 1B	335	3	337	364173456	364173122
Chromosome 1B	337	1	337	364173795	364173459
Chromosome 1B	337	1	337	364174132	364173796
Chromosome 1B	218	3	219	366693492	366693276
Chromosome 1B	336	3	337	373108570	373108901
Chromosome 1B	335	3	337	373109240	373109571
Chromosome 1B	322	15	334	373109586	373109881
Chromosome 1B	193	3	195	373109887	373110079
Chromosome 1B	161	3	161	390433330	390433170
Chromosome 1B	311	27	337	390433642	390433333
Chromosome 1B	297	3	297	390925700	390925404
Chromosome 1B	336	3	337	390926038	390925703
Chromosome 1B	336	3	337	390926372	390926041
Chromosome 1B	181	15	195	392268798	392268618
Chromosome 1B	335	3	337	392269146	392268813
Chromosome 1B	335	3	336	392269483	392269150
Chromosome 1B	253	16	268	393815991	393816242
Chromosome 1B	327	3	324	398447138	398447462
Chromosome 1B	326	3	322	398447479	398447803
Chromosome 1B	341	3	337	398447821	398448159
Chromosome 1B	319	3	316	398448162	398448479
Chromosome 1B	257	1	257	398468010	398467755
Chromosome 1B	337	1	337	398468346	398468011
Chromosome 1B	334	4	337	398468676	398468347
Chromosome 1B	49	117	165	398468741	398468693
Chromosome 1B	215	4	217	401009221	401009435
Chromosome 1B	208	3	210	405804576	405804371
Chromosome 1B	334	4	337	405804911	405804579
Chromosome 1B	50	117	166	405804976	405804927
Chromosome 1B	335	3	337	416000131	416000462
Chromosome 1B	205	3	206	416000465	416000668
Chromosome 1B	336	3	336	422047024	422047359
Chromosome 1B	198	3	200	422047363	422047559
Chromosome 1B	182	14	195	422309342	422309162
Chromosome 1B	245	1	245	422737590	422737347
Chromosome 1B	298	40	337	422737888	422737591
Chromosome 1B	337	1	337	422738250	422737917
Chromosome 1B	200	1	200	426577284	426577086
Chromosome 1B	333	3	335	433420346	433420677
Chromosome 1B	335	3	336	433420682	433421013
Chromosome 1B	335	3	337	433421017	433421351
Chromosome 1B	334	3	336	433421354	433421687
Chromosome 1B	158	3	160	433421691	433421848
Chromosome 1B	134	1	134	435923008	435923141
Chromosome 1B	214	15	226	438501278	438501066
Chromosome 1B	198	3	200	442100429	442100625
Chromosome 1B	97	238	334	448079504	448079599
Chromosome 1B	338	1	337	448079603	448079938
Chromosome 1B	337	1	337	448079939	448080275
Chromosome 1B	305	1	304	448080276	448080579
Chromosome 1B	159	3	161	450181001	450180843
Chromosome 1B	312	27	337	450181314	450181004
Chromosome 1B	311	27	337	451438637	451438942
Chromosome 1B	159	3	161	451438945	451439103
Chromosome 1B	237	1	237	453534507	453534271
Chromosome 1B	338	1	337	453534844	453534508
Chromosome 1B	339	1	337	453535182	453534845
Chromosome 1B	219	4	221	454238626	454238408
Chromosome 1B	127	3	129	457652569	457652443
Chromosome 1B	97	241	337	458725827	458725922
Chromosome 1B	247	1	247	458725923	458726169
Chromosome 1B	317	27	336	458791949	458792264
Chromosome 1B	159	3	161	458792268	458792426
Chromosome 1B	203	15	217	461060963	461061165
Chromosome 1B	63	19	81	463256976	463257038
Chromosome 1B	334	1	334	472690333	472690664
Chromosome 1B	97	104	200	473157683	473157588
Chromosome 1B	146	16	161	492152053	492151908
Chromosome 1B	310	27	336	492152378	492152070
Chromosome 1B	262	17	277	492616853	492616593
Chromosome 1B	323	15	337	492617189	492616870
Chromosome 1B	335	3	336	519319590	519319923
Chromosome 1B	335	3	337	519319927	519320260
Chromosome 1B	194	3	195	519320936	519321127
Chromosome 1B	172	3	174	520694198	520694027
Chromosome 1B	317	16	330	523161614	523161301
Chromosome 1B	324	15	337	523161950	523161630
Chromosome 1B	323	16	337	523162284	523161965
Chromosome 1B	335	3	337	523162970	523162639
Chromosome 1B	336	3	337	523163304	523162973
Chromosome 1B	215	4	217	531051660	531051874
Chromosome 1B	216	4	217	531487975	531487760
Chromosome 1B	205	15	217	531562756	531562960
Chromosome 1B	215	4	217	531973719	531973933
Chromosome 1B	174	3	176	541579851	541580024
Chromosome 1B	236	106	337	541842031	541842261
Chromosome 1B	158	3	160	541842264	541842420
Chromosome 1B	108	54	161	541854208	541854314
Chromosome 1B	193	3	195	546862139	546861947
Chromosome 1B	335	3	337	546862473	546862142
Chromosome 1B	181	15	195	548059296	548059116
Chromosome 1B	334	3	336	548059644	548059312
Chromosome 1B	323	15	337	548059967	548059647
Chromosome 1B	324	15	337	548060304	548059982
Chromosome 1B	320	17	336	548060639	548060320
Chromosome 1B	337	1	337	556830357	556830691
Chromosome 1B	335	3	337	556830694	556831026
Chromosome 1B	337	1	337	556831027	556831363
Chromosome 1B	336	1	336	556831364	556831698
Chromosome 1B	337	1	337	556831700	556832034
Chromosome 1B	334	3	336	556832037	556832369
Chromosome 1B	337	1	337	556832371	556832707
Chromosome 1B	338	1	337	556832708	556833044
Chromosome 1B	336	1	336	556833045	556833380
Chromosome 1B	336	1	336	556833382	556833715
Chromosome 1B	236	1	236	556833717	556833948
Chromosome 1B	330	7	336	556834581	556834909
Chromosome 1B	336	1	336	556834911	556835244
Chromosome 1B	334	1	334	556835246	556835575
Chromosome 1B	336	1	336	556835579	556835913
Chromosome 1B	43	1	43	556835915	556835957
Chromosome 1B	276	61	336	556836096	556836369
Chromosome 1B	335	3	337	556836373	556836703
Chromosome 1B	334	1	334	556836704	556837036
Chromosome 1B	252	1	252	556837040	556837290
Chromosome 1B	330	7	336	556837301	556837629
Chromosome 1B	336	1	336	556837631	556837964
Chromosome 1B	334	1	334	556837966	556838295
Chromosome 1B	336	1	336	556838299	556838633
Chromosome 1B	276	61	336	556838688	556838961
Chromosome 1B	337	1	337	556838963	556839295
Chromosome 1B	336	1	336	556839296	556839630
Chromosome 1B	336	1	336	556839632	556839965
Chromosome 1B	334	1	334	556839967	556840296
Chromosome 1B	336	1	336	556840300	556840634
Chromosome 1B	43	1	43	556840636	556840678
[truncated: 93,706 more rows]

## Sheet: TaeSat05-500
TaeSat05-500
satDNA lenght 500 nt
Genome assembly analysis (IWGSC RefSeq v2.1)						Validation of satDNA sequences by in situ Hybridisation
				CHROMOSOME POSITION
Chromosome	alignment length	alignment start	alignment end	start	end			FISH signal
Chromosome 1A	209	296	500	7133052	7133259		Chromosome 1A	No
Chromosome 1A	502	3	500	7133262	7133762		Chromosome 1B	No
Chromosome 1A	500	1	500	7133763	7134261		Chromosome 1D	Yes
Chromosome 1A	501	3	500	7134265	7134747		Chromosome 2A	No
Chromosome 1A	244	1	243	70466365	70466607		Chromosome 2B	No
Chromosome 1A	499	2	500	75933666	75933169		Chromosome 2D	Yes
Chromosome 1A	242	264	500	75933909	75933668		Chromosome 3A	No
Chromosome 1A	266	1	266	75964078	75963813		Chromosome 3B	No
Chromosome 1A	500	3	500	99893194	99893678		Chromosome 3D	Yes
Chromosome 1A	500	1	500	102645648	102646147		Chromosome 4A	No
Chromosome 1A	502	3	500	102646151	102646633		Chromosome 4B	No
Chromosome 1A	500	3	500	113548194	113547730		Chromosome 4D	Yes
Chromosome 1A	411	2	412	113548635	113548226		Chromosome 5A	No
Chromosome 1A	484	3	484	115862003	115862486		Chromosome 5B	No
Chromosome 1A	494	3	492	115864285	115864766		Chromosome 5D	Yes
Chromosome 1A	494	3	494	115864776	115865268		Chromosome 6A	No
Chromosome 1A	502	1	500	115865274	115865774		Chromosome 6B	No
Chromosome 1A	379	3	380	115865778	115866154		Chromosome 6D	Yes
Chromosome 1A	502	2	500	121591790	121592290		Chromosome 7A	No
Chromosome 1A	500	1	500	121592291	121592790		Chromosome 7B	No
Chromosome 1A	500	3	500	121592794	121593271		Chromosome 7D	Yes
Chromosome 1A	499	3	500	123581502	123581015
Chromosome 1A	503	2	500	126845818	126846317
Chromosome 1A	500	3	500	126846320	126846818
Chromosome 1A	500	1	500	126846819	126847305
Chromosome 1A	502	3	500	133549967	133549485
Chromosome 1A	498	3	500	133550468	133549971
Chromosome 1A	503	3	500	133550972	133550471
Chromosome 1A	380	3	380	134291115	134290737
Chromosome 1A	68	434	500	134291186	134291119
Chromosome 1A	444	1	442	134300392	134299956
Chromosome 1A	496	1	494	134300871	134300398
Chromosome 1A	495	5	494	134301371	134300877
Chromosome 1A	498	3	500	139226851	139226355
Chromosome 1A	500	1	495	139227358	139226859
Chromosome 1A	505	1	500	141997316	141997819
Chromosome 1A	434	67	500	141997864	141998296
Chromosome 1A	497	3	495	148973962	148973470
Chromosome 1A	496	1	495	148974465	148973971
Chromosome 1A	501	3	500	148974954	148974466
Chromosome 1A	503	3	500	150461459	150461961
Chromosome 1A	500	1	500	150461962	150462461
Chromosome 1A	502	1	500	153370861	153370360
Chromosome 1A	495	1	494	153371348	153370867
Chromosome 1A	498	3	494	153371851	153371354
Chromosome 1A	117	387	500	153371970	153371854
Chromosome 1A	203	296	493	155925714	155925914
Chromosome 1A	493	3	492	155925925	155926417
Chromosome 1A	498	3	500	155926428	155926919
Chromosome 1A	491	12	500	155926932	155927404
Chromosome 1A	505	3	500	156817014	156816510
Chromosome 1A	498	3	495	156817519	156817022
Chromosome 1A	499	3	500	168051707	168052205
Chromosome 1A	496	3	495	168052209	168052700
Chromosome 1A	503	1	500	194674251	194674752
Chromosome 1A	411	91	500	194674769	194675177
Chromosome 1A	462	43	500	194675201	194675637
Chromosome 1A	498	3	500	196273083	196272587
Chromosome 1A	506	1	500	196273591	196273086
Chromosome 1A	150	1	150	202670724	202670575
Chromosome 1A	501	3	500	202671224	202670725
Chromosome 1A	499	2	500	205453296	205452799
Chromosome 1A	500	1	495	205453801	205453303
Chromosome 1A	494	3	495	211639107	211638614
Chromosome 1A	499	2	500	228339554	228340051
Chromosome 1A	496	3	494	228340055	228340529
Chromosome 1A	500	1	500	228363619	228363120
Chromosome 1A	501	3	500	228364102	228363620
Chromosome 1A	501	3	500	228468713	228468233
Chromosome 1A	498	3	500	228469199	228468717
Chromosome 1A	503	3	500	228469704	228469202
Chromosome 1A	502	2	500	228686622	228687122
Chromosome 1A	500	1	500	228687123	228687622
Chromosome 1A	237	3	237	228687626	228687861
Chromosome 1A	503	3	500	229150228	229150730
Chromosome 1A	501	1	500	229150731	229151231
Chromosome 1A	505	1	500	229164004	229164508
Chromosome 1A	505	1	500	229164509	229165009
Chromosome 1A	447	1	446	231667140	231667586
Chromosome 1A	498	1	498	231667628	231668125
Chromosome 1A	503	3	500	232235852	232236354
Chromosome 1A	501	1	500	232236355	232236854
Chromosome 1A	501	3	500	232236858	232237340
Chromosome 1A	505	1	500	236839244	236839746
Chromosome 1A	503	2	500	236839748	236840250
Chromosome 1A	81	1	81	236840251	236840331
Chromosome 1A	500	3	500	244260007	244259526
Chromosome 1A	93	408	500	244260103	244260011
Chromosome 1A	307	84	390	245628025	245627720
Chromosome 1A	429	64	489	245630572	245630149
Chromosome 1A	473	32	500	247220002	247219551
Chromosome 1A	499	1	499	247220516	247220018
Chromosome 1A	499	2	495	247221020	247220522
Chromosome 1A	436	3	437	247221457	247221024
Chromosome 1A	489	3	489	248973043	248973531
Chromosome 1A	500	1	500	254861636	254861137
Chromosome 1A	505	1	500	258078837	258079340
Chromosome 1A	395	106	500	258079422	258079816
Chromosome 1A	497	3	495	258079820	258080294
Chromosome 1A	505	3	500	258102833	258102347
Chromosome 1A	500	1	500	258103336	258102837
Chromosome 1A	507	2	500	258103842	258103337
Chromosome 1A	500	1	500	259215049	259214550
Chromosome 1A	505	2	500	259215552	259215050
Chromosome 1A	182	1	182	259698159	259697979
Chromosome 1A	500	1	496	259698663	259698164
Chromosome 1A	499	2	500	262746114	262745617
Chromosome 1A	505	1	500	262746619	262746116
Chromosome 1A	366	3	368	272392035	272391671
Chromosome 1A	448	43	482	277634323	277634763
Chromosome 1A	500	1	500	294824800	294824301
Chromosome 1A	503	2	500	294825302	294824801
Chromosome 1A	499	2	500	304413611	304413113
Chromosome 1A	505	1	500	304414117	304413613
Chromosome 1A	242	15	256	315513512	315513271
Chromosome 1A	505	2	500	315521247	315520756
Chromosome 1A	503	3	500	316023379	316023874
Chromosome 1A	503	1	500	316023875	316024376
Chromosome 1A	504	2	500	327300572	327301075
Chromosome 1A	493	12	500	327301095	327301576
Chromosome 1A	503	3	500	328147408	328147908
Chromosome 1A	505	1	500	328147909	328148412
Chromosome 1A	79	3	81	328148415	328148493
Chromosome 1A	506	1	500	328682941	328683446
Chromosome 1A	499	2	500	328683448	328683945
Chromosome 1A	499	2	500	334226436	334225940
Chromosome 1A	502	3	500	334226939	334226438
Chromosome 1A	500	3	500	334540491	334540010
Chromosome 1A	499	2	500	334540991	334540495
Chromosome 1A	503	1	500	334541495	334540993
Chromosome 1A	483	3	480	334934364	334933901
Chromosome 1A	501	1	500	334934866	334934368
Chromosome 1A	496	1	494	334935367	334934872
Chromosome 1A	491	9	494	334935854	334935373
Chromosome 1A	497	3	492	334936367	334935871
Chromosome 1A	505	1	500	345320230	345320734
Chromosome 1A	500	1	500	345320735	345321231
Chromosome 1A	186	315	500	349299002	349298818
Chromosome 1A	327	1	327	349300230	349299906
Chromosome 1A	500	1	495	349300735	349300236
Chromosome 1A	404	12	413	351603956	351603561
Chromosome 1A	500	3	500	351604948	351604453
Chromosome 1A	497	3	495	355895990	355895522
Chromosome 1A	498	3	500	355896480	355895994
Chromosome 1A	503	2	500	355896985	355896483
Chromosome 1A	502	3	500	357767516	357768011
Chromosome 1A	500	1	500	357768012	357768500
Chromosome 1A	504	1	500	359921527	359921025
Chromosome 1A	235	271	500	359921760	359921528
Chromosome 1A	266	2	267	360005696	360005431
Chromosome 1A	172	89	260	365949250	365949080
Chromosome 1A	496	3	495	370040423	370039946
Chromosome 1A	500	1	500	370040926	370040427
Chromosome 1A	505	1	500	370041430	370040927
Chromosome 1A	81	1	81	374902560	374902480
Chromosome 1A	378	3	380	374927001	374926624
Chromosome 1A	505	1	500	374927508	374927004
Chromosome 1A	500	1	500	376298052	376297554
Chromosome 1A	505	1	500	376298556	376298053
Chromosome 1A	507	2	500	379415374	379415880
Chromosome 1A	500	1	500	379415881	379416380
Chromosome 1A	502	3	500	379416384	379416867
Chromosome 1A	504	1	500	382584888	382585391
Chromosome 1A	502	3	500	382585394	382585894
Chromosome 1A	396	95	482	404163636	404163249
Chromosome 1A	397	1	397	409693613	409694008
Chromosome 1A	106	395	495	409695359	409695464
Chromosome 1A	500	1	500	409695470	409695955
Chromosome 1A	501	3	500	409695959	409696441
Chromosome 1A	500	1	500	421427943	421427447
Chromosome 1A	505	1	500	421428448	421427944
Chromosome 1A	387	116	500	440783238	440782852
Chromosome 1A	120	3	122	440813081	440812962
Chromosome 1A	230	276	500	440813313	440813084
Chromosome 1A	271	3	273	440821106	440820836
Chromosome 1A	503	3	500	447021119	447021621
Chromosome 1A	498	3	500	447021624	447022121
Chromosome 1A	501	3	500	447022125	447022607
Chromosome 1A	502	3	500	477711637	477711156
Chromosome 1A	498	3	500	477712138	477711641
Chromosome 1A	503	3	500	477712642	477712141
Chromosome 1A	500	1	495	479158846	479159344
Chromosome 1A	500	1	500	479159350	479159849
Chromosome 1A	499	3	500	504194855	504195353
Chromosome 1A	504	3	500	504195357	504195842
Chromosome 1A	500	1	500	528638560	528639057
Chromosome 1B	406	92	494	57654994	57655399
Chromosome 1B	502	3	492	57655407	57655907
Chromosome 1B	501	3	492	57655918	57656418
Chromosome 1B	504	3	500	57656428	57656927
Chromosome 1B	407	84	489	93977452	93977050
Chromosome 1B	225	12	230	98656436	98656214
Chromosome 1B	503	2	500	98656948	98656449
Chromosome 1B	508	1	492	98657464	98656958
Chromosome 1B	502	1	492	98657953	98657473
Chromosome 1B	145	353	492	98658106	98657962
Chromosome 1B	91	341	430	98658666	98658576
Chromosome 1B	117	92	208	98658802	98658686
Chromosome 1B	498	3	500	98938301	98937806
Chromosome 1B	497	3	494	98938805	98938309
Chromosome 1B	501	3	500	98939308	98938808
Chromosome 1B	406	92	494	112656971	112657376
Chromosome 1B	502	3	492	112657384	112657885
Chromosome 1B	505	1	494	112657894	112658394
Chromosome 1B	504	1	500	112658400	112658900
Chromosome 1B	233	3	230	112658904	112659135
Chromosome 1B	494	3	493	115816798	115816310
Chromosome 1B	494	3	495	115817300	115816807
Chromosome 1B	501	3	500	115817803	115817304
Chromosome 1B	234	3	230	117959998	117959765
Chromosome 1B	497	9	500	117960490	117960002
Chromosome 1B	507	1	494	117961010	117960504
Chromosome 1B	496	11	492	117961514	117961019
Chromosome 1B	145	353	492	117961677	117961533
Chromosome 1B	117	92	208	117962372	117962259
Chromosome 1B	495	3	494	126936049	126935555
Chromosome 1B	199	297	492	126936256	126936060
Chromosome 1B	303	3	301	126975570	126975268
Chromosome 1B	176	82	256	129563578	129563753
Chromosome 1B	500	3	500	134913103	134912605
Chromosome 1B	500	1	500	150149594	150149095
Chromosome 1B	484	3	484	161162914	161163394
Chromosome 1B	418	3	414	161238720	161238317
Chromosome 1B	494	3	494	161239718	161239227
Chromosome 1B	234	3	230	166350143	166349912
Chromosome 1B	504	1	500	166350647	166350147
Chromosome 1B	507	3	494	166351159	166350653
Chromosome 1B	505	1	492	166351674	166351170
Chromosome 1B	145	353	492	166351827	166351683
Chromosome 1B	80	352	430	166352373	166352294
Chromosome 1B	117	92	208	166352520	166352404
Chromosome 1B	229	34	260	176460812	176461039
Chromosome 1B	503	2	500	176901042	176900541
Chromosome 1B	505	1	494	176901552	176901049
Chromosome 1B	485	12	484	176920615	176920133
Chromosome 1B	145	353	492	176920779	176920635
Chromosome 1B	91	341	430	176921340	176921250
Chromosome 1B	117	92	208	176921476	176921360
Chromosome 1B	494	3	495	179803628	179803141
Chromosome 1B	481	3	480	185752389	185751927
Chromosome 1B	500	1	500	185752885	185752393
Chromosome 1B	496	1	494	185753385	185752891
Chromosome 1B	496	3	494	185753885	185753391
Chromosome 1B	497	3	492	185754392	185753896
Chromosome 1B	423	77	494	189309691	189309275
Chromosome 1B	216	21	230	189532571	189532356
Chromosome 1B	504	1	500	189533093	189532593
Chromosome 1B	511	2	495	189533607	189533098
Chromosome 1B	238	259	490	189533856	189533619
Chromosome 1B	91	341	430	189534403	189534313
Chromosome 1B	117	92	208	189534539	189534423
Chromosome 1B	500	1	500	200663101	200662607
Chromosome 1B	496	3	494	200663595	200663107
Chromosome 1B	501	3	500	200664099	200663599
Chromosome 1B	487	12	495	201926025	201925557
Chromosome 1B	500	1	500	201926537	201926038
Chromosome 1B	499	3	500	202942989	202943486
Chromosome 1B	445	3	444	202943490	202943929
Chromosome 1B	234	3	230	216842289	216842056
Chromosome 1B	504	1	500	216842796	216842293
Chromosome 1B	505	2	494	216843304	216842802
Chromosome 1B	503	3	492	216843813	216843311
Chromosome 1B	143	355	492	216843966	216843824
Chromosome 1B	91	341	430	216844527	216844437
Chromosome 1B	117	92	208	216844663	216844547
Chromosome 1B	480	3	479	222918389	222917937
Chromosome 1B	500	1	500	222918892	222918393
Chromosome 1B	499	1	492	222919398	222918901
Chromosome 1B	495	3	494	222919898	222919404
Chromosome 1B	491	3	490	222920400	222919911
Chromosome 1B	479	10	485	228782531	228782997
Chromosome 1B	487	10	489	228906885	228907362
Chromosome 1B	104	9	109	229060750	229060850
Chromosome 1B	494	5	495	237263856	237264349
Chromosome 1B	500	1	500	237264355	237264853
Chromosome 1B	502	3	500	237264857	237265332
Chromosome 1B	493	12	500	244736075	244735591
Chromosome 1B	271	3	273	244774856	244774586
Chromosome 1B	158	75	230	255400419	255400263
Chromosome 1B	504	1	500	255401002	255400500
Chromosome 1B	503	3	494	255401509	255401008
Chromosome 1B	494	3	484	255419069	255418576
Chromosome 1B	141	354	490	255419223	255419083
Chromosome 1B	91	341	430	255419784	255419694
Chromosome 1B	117	92	208	255419920	255419804
Chromosome 1B	497	4	500	262012034	262011546
Chromosome 1B	225	12	230	270649252	270649029
Chromosome 1B	493	12	500	270649755	270649265
Chromosome 1B	508	2	494	270650279	270649772
Chromosome 1B	506	1	492	270650791	270650289
Chromosome 1B	143	353	490	270650944	270650802
Chromosome 1B	117	92	208	270651633	270651517
Chromosome 1B	499	3	500	270660135	270659650
Chromosome 1B	498	3	500	275309388	275308902
Chromosome 1B	498	2	492	275309894	275309399
Chromosome 1B	494	3	494	275310394	275309901
Chromosome 1B	497	3	492	275310890	275310405
Chromosome 1B	505	1	500	276203174	276203678
Chromosome 1B	498	3	500	276203681	276204178
Chromosome 1B	506	3	500	276204182	276204668
Chromosome 1B	424	82	500	279607910	279608333
Chromosome 1B	498	3	500	279608336	279608832
Chromosome 1B	500	3	500	279608836	279609317
Chromosome 1B	501	3	500	281233352	281233852
Chromosome 1B	235	1	233	281233853	281234085
Chromosome 1B	270	228	494	281247378	281247647
Chromosome 1B	493	3	495	281247655	281248147
Chromosome 1B	311	3	311	281248156	281248464
Chromosome 1B	501	3	500	282906256	282905778
Chromosome 1B	501	1	500	282906760	282906260
Chromosome 1B	497	3	494	282907246	282906766
Chromosome 1B	501	3	500	282907749	282907249
Chromosome 1B	498	5	500	290682277	290681803
Chromosome 1B	485	3	486	291045093	291044609
Chromosome 1B	495	1	492	291045592	291045104
Chromosome 1B	496	1	494	291046092	291045598
Chromosome 1B	494	3	494	291046583	291046098
Chromosome 1B	497	1	494	291047085	291046591
Chromosome 1B	495	3	493	291047585	291047092
Chromosome 1B	497	3	492	291048091	291047596
Chromosome 1B	423	3	422	291853586	291853166
Chromosome 1B	358	143	499	291853948	291853591
Chromosome 1B	497	3	492	292835657	292836153
Chromosome 1B	297	3	299	292836164	292836460
Chromosome 1B	205	296	500	292865981	292866184
Chromosome 1B	500	8	500	301240909	301241403
Chromosome 1B	499	3	500	301556994	301557492
Chromosome 1B	497	3	495	301557496	301557977
Chromosome 1B	502	3	500	308481212	308481712
Chromosome 1B	191	1	191	317326106	317326293
Chromosome 1B	94	406	495	317326295	317326387
Chromosome 1B	498	3	500	317326395	317326892
Chromosome 1B	501	1	500	317655362	317654865
Chromosome 1B	79	416	492	317655449	317655371
Chromosome 1B	503	3	492	317656306	317655804
Chromosome 1B	500	1	500	322535571	322535073
Chromosome 1B	503	2	500	322536074	322535572
Chromosome 1B	504	1	500	322536578	322536076
Chromosome 1B	499	1	499	336356081	336355583
Chromosome 1B	499	2	495	336356579	336356087
Chromosome 1B	501	3	500	354707727	354708227
Chromosome 1B	500	1	500	354708228	354708726
Chromosome 1B	354	115	467	355240646	355240999
Chromosome 1B	499	2	500	355241022	355241520
Chromosome 1B	483	3	481	355241524	355241987
Chromosome 1B	234	3	230	363521802	363521571
Chromosome 1B	504	1	500	363522300	363521806
Chromosome 1B	239	259	492	363522547	363522309
Chromosome 1B	502	3	500	365789197	365788717
Chromosome 1B	494	3	495	368252647	368252154
Chromosome 1B	495	9	500	368253145	368252651
Chromosome 1B	440	45	481	372137198	372136779
Chromosome 1B	500	1	500	372137733	372137237
Chromosome 1B	495	3	490	372138233	372137744
Chromosome 1B	495	3	494	372138734	372138241
Chromosome 1B	196	214	408	372168498	372168304
Chromosome 1B	206	3	208	372207581	372207376
Chromosome 1B	495	3	495	382856683	382856203
Chromosome 1B	116	93	208	390432946	390433061
Chromosome 1B	143	353	490	390433642	390433784
Chromosome 1B	503	3	492	390433797	390434299
Chromosome 1B	504	1	494	390434308	390434807
Chromosome 1B	158	1	158	390434813	390434970
Chromosome 1B	488	10	495	401729378	401729860
Chromosome 1B	370	3	372	401729869	401730237
Chromosome 1B	472	44	500	403467256	403467723
Chromosome 1B	494	10	496	403467734	403468222
Chromosome 1B	372	10	380	403468237	403468605
Chromosome 1B	499	3	500	403568578	403569075
Chromosome 1B	482	3	481	407452477	407452021
Chromosome 1B	499	3	494	407452982	407452485
Chromosome 1B	494	3	495	415508564	415509053
Chromosome 1B	480	21	495	415509080	415509553
Chromosome 1B	473	10	478	423152110	423152573
Chromosome 1B	231	33	260	429902850	429902622
Chromosome 1B	506	1	500	439699287	439698783
Chromosome 1B	523	1	494	439699815	439699293
Chromosome 1B	297	205	492	439700119	439699824
Chromosome 1B	203	1	203	439700382	439700180
Chromosome 1B	406	92	494	439700792	439700388
Chromosome 1B	117	92	208	450180618	450180734
Chromosome 1B	504	2	492	450181468	450181970
Chromosome 1B	505	1	494	450181979	450182471
Chromosome 1B	496	9	500	450182485	450182974
Chromosome 1B	234	3	230	450182978	450183207
Chromosome 1B	234	3	230	451408058	451407825
Chromosome 1B	297	204	500	451408358	451408062
Chromosome 1B	208	1	208	451437972	451437765
Chromosome 1B	505	1	492	451438484	451437981
Chromosome 1B	145	353	492	451438637	451438493
Chromosome 1B	340	92	430	451439441	451439102
Chromosome 1B	500	1	500	452263923	452263424
Chromosome 1B	494	3	494	452264422	452263929
Chromosome 1B	496	1	494	452264925	452264430
Chromosome 1B	494	3	494	452265423	452264931
Chromosome 1B	497	3	492	452265911	452265434
Chromosome 1B	493	12	500	456015126	456014637
Chromosome 1B	493	12	494	456015635	456015143
Chromosome 1B	501	3	492	456016153	456015655
Chromosome 1B	406	92	492	456016569	456016164
Chromosome 1B	234	3	230	458738054	458737821
Chromosome 1B	205	296	500	458738261	458738058
Chromosome 1B	193	106	294	458789896	458789704
Chromosome 1B	96	13	108	458790265	458790170
Chromosome 1B	512	1	494	458790792	458790281
Chromosome 1B	510	1	492	458791310	458790801
Chromosome 1B	144	354	492	458791462	458791319
Chromosome 1B	110	94	203	458792649	458792540
Chromosome 1B	465	3	465	466191181	466190717
Chromosome 1B	272	226	494	480117531	480117800
Chromosome 1B	502	3	500	480117808	480118306
Chromosome 1B	384	3	380	480118310	480118691
Chromosome 1B	117	92	208	492151708	492151824
Chromosome 1B	89	343	430	492151821	492151909
Chromosome 1B	504	3	492	492152533	492153035
Chromosome 1B	506	1	494	492153044	492153548
Chromosome 1B	504	1	500	492153554	492154057
Chromosome 1B	501	3	500	494634333	494634832
Chromosome 1B	495	3	494	494634835	494635328
Chromosome 1B	500	1	500	494635334	494635833
Chromosome 1B	487	3	481	539371991	539371525
Chromosome 1B	498	12	500	539372492	539371995
Chromosome 1B	501	1	490	539373012	539372513
Chromosome 1B	505	1	492	539373517	539373021
Chromosome 1B	402	96	494	539373923	539373523
Chromosome 1B	487	3	481	539409484	539409018
Chromosome 1B	498	12	500	539409985	539409488
Chromosome 1B	501	1	490	539410505	539410006
Chromosome 1B	505	1	492	539411011	539410514
Chromosome 1B	402	96	494	539411417	539411017
Chromosome 1B	487	3	481	539446323	539445857
Chromosome 1B	498	12	500	539446824	539446327
Chromosome 1B	501	1	490	539447344	539446845
Chromosome 1B	505	1	492	539447850	539447353
Chromosome 1B	402	96	494	539448256	539447856
Chromosome 1B	504	1	500	541841203	541840701
Chromosome 1B	513	1	494	541841720	541841209
Chromosome 1B	242	259	492	541841970	541841729
Chromosome 1B	88	341	427	541842509	541842423
Chromosome 1B	117	92	208	541842645	541842529
Chromosome 1B	91	341	430	541854403	541854313
Chromosome 1B	114	95	208	541854536	541854423
Chromosome 1B	386	28	408	553099876	553100257
Chromosome 1B	117	92	208	575909005	575909121
Chromosome 1B	469	38	492	575927503	575927971
Chromosome 1B	510	1	492	575927980	575928489
Chromosome 1B	504	1	500	575928498	575928999
Chromosome 1B	183	50	230	575935019	575935201
Chromosome 1B	501	3	500	578620192	578620691
Chromosome 1B	497	1	494	578620692	578621188
Chromosome 1B	470	1	470	578621194	578621663
Chromosome 1B	457	13	468	578621683	578622120
Chromosome 1B	498	3	495	593195758	593196254
Chromosome 1B	500	1	500	593196260	593196758
Chromosome 1B	494	3	492	593196762	593197230
Chromosome 1B	234	3	230	634948852	634948621
Chromosome 1B	505	1	500	634949360	634948856
Chromosome 1B	506	1	494	634949868	634949366
Chromosome 1B	495	11	492	634950362	634949877
Chromosome 1B	145	353	492	634950525	634950381
Chromosome 1B	116	92	207	634951219	634951104
Chromosome 1D	502	3	500	34241498	34241016
Chromosome 1D	500	1	500	34242001	34241502
Chromosome 1D	503	3	500	34242504	34242002
Chromosome 1D	499	1	494	36515526	36516023
Chromosome 1D	498	3	500	36516032	36516529
Chromosome 1D	499	1	494	36564140	36564637
Chromosome 1D	498	3	500	36564646	36565143
Chromosome 1D	93	1	93	36612701	36612793
Chromosome 1D	499	1	494	36613398	36613895
Chromosome 1D	498	3	500	36613904	36614401
Chromosome 1D	499	2	495	39522759	39523257
Chromosome 1D	501	1	500	39523263	39523761
Chromosome 1D	501	3	500	41855067	41854586
Chromosome 1D	500	1	500	41855569	41855071
Chromosome 1D	505	1	500	41856074	41855570
Chromosome 1D	235	29	260	56758716	56758486
Chromosome 1D	328	173	500	64748091	64747764
Chromosome 1D	175	1	175	64808961	64808787
Chromosome 1D	505	1	500	64809466	64808962
Chromosome 1D	501	1	500	68823082	68822583
Chromosome 1D	505	1	500	68823587	68823083
Chromosome 1D	501	3	500	83595053	83594572
Chromosome 1D	500	1	500	83595555	83595057
Chromosome 1D	505	1	500	83596059	83595556
Chromosome 1D	489	8	495	84975040	84974552
Chromosome 1D	500	1	500	91121304	91120807
Chromosome 1D	504	2	500	91121807	91121305
Chromosome 1D	210	296	500	91122016	91121809
Chromosome 1D	134	372	500	101234359	101234492
Chromosome 1D	498	3	500	101234495	101234992
Chromosome 1D	499	1	494	101599851	101600349
Chromosome 1D	500	1	500	101600356	101600854
Chromosome 1D	500	1	500	104910611	104910112
Chromosome 1D	505	1	500	104911116	104910612
Chromosome 1D	434	61	489	107489974	107490400
Chromosome 1D	501	3	500	112845081	112844602
Chromosome 1D	500	1	500	112845564	112845085
Chromosome 1D	209	296	500	112845772	112845565
Chromosome 1D	449	52	500	115421411	115420967
Chromosome 1D	505	1	500	115434737	115434235
Chromosome 1D	500	1	500	118227590	118227102
Chromosome 1D	505	1	500	118228095	118227591
Chromosome 1D	501	3	500	118859809	118860309
Chromosome 1D	503	1	500	118860310	118860812
Chromosome 1D	500	1	500	118860813	118861312
Chromosome 1D	500	3	500	118861316	118861796
Chromosome 1D	496	3	495	122004939	122004462
Chromosome 1D	500	1	500	122005440	122004943
Chromosome 1D	500	1	495	122005941	122005446
Chromosome 1D	500	1	500	124079570	124079073
Chromosome 1D	505	1	500	124080075	124079571
Chromosome 1D	501	3	500	124539271	124539770
Chromosome 1D	501	1	500	124539771	124540252
Chromosome 1D	502	3	500	124540256	124540753
Chromosome 1D	500	3	500	127590587	127590106
Chromosome 1D	174	327	500	127590764	127590591
Chromosome 1D	330	2	331	127600524	127600195
Chromosome 1D	502	2	500	127601027	127600526
Chromosome 1D	503	3	500	127849973	127850475
Chromosome 1D	500	1	500	127850476	127850974
Chromosome 1D	501	3	500	127850978	127851460
Chromosome 1D	498	3	500	135640862	135640365
Chromosome 1D	503	3	500	135641343	135640865
Chromosome 1D	378	4	379	137060843	137061219
Chromosome 1D	504	2	500	137455589	137456092
Chromosome 1D	500	1	500	137456093	137456592
Chromosome 1D	502	3	500	137456596	137457078
Chromosome 1D	498	3	500	147556305	147555808
Chromosome 1D	500	3	500	147992038	147992533
Chromosome 1D	496	3	495	147992537	147993028
Chromosome 1D	287	129	414	147993136	147993411
Chromosome 1D	501	3	500	149587793	149587311
Chromosome 1D	507	1	500	149588301	149587797
Chromosome 1D	503	1	500	149588792	149588302
Chromosome 1D	505	1	500	156759139	156759643
Chromosome 1D	500	1	500	156759644	156760143
Chromosome 1D	499	3	500	157370647	157370149
Chromosome 1D	497	2	493	157371151	157370657
Chromosome 1D	498	1	495	158954523	158955020
Chromosome 1D	498	3	500	158955028	158955525
Chromosome 1D	503	2	500	158955528	158956010
Chromosome 1D	483	9	489	162870634	162870158
Chromosome 1D	494	3	493	163045119	163044634
Chromosome 1D	500	1	500	166126287	166125788
Chromosome 1D	506	1	500	166126792	166126288
Chromosome 1D	501	3	500	169136015	169136515
Chromosome 1D	499	2	500	169136517	169137015
Chromosome 1D	504	2	500	169137018	169137502
Chromosome 1D	505	1	500	170796606	170797109
Chromosome 1D	500	1	500	170797110	170797609
Chromosome 1D	501	3	500	171934461	171934960
Chromosome 1D	500	3	500	171934964	171935461
Chromosome 1D	413	3	414	171935465	171935864
Chromosome 1D	505	1	500	172547581	172548085
Chromosome 1D	240	1	240	172548086	172548325
Chromosome 1D	169	332	500	172548324	172548492
Chromosome 1D	505	1	500	173930954	173931457
Chromosome 1D	115	2	116	173931459	173931573
Chromosome 1D	389	117	500	173932190	173932578
Chromosome 1D	504	2	500	173932580	173933083
Chromosome 1D	505	1	500	173933084	173933587
Chromosome 1D	500	1	495	173933588	173934087
Chromosome 1D	498	3	500	173934095	173934592
Chromosome 1D	182	82	260	175126700	175126873
Chromosome 1D	182	82	260	175130725	175130898
Chromosome 1D	500	1	500	176845558	176845059
Chromosome 1D	503	3	500	176846061	176845559
Chromosome 1D	173	82	254	177876841	177877013
Chromosome 1D	500	1	500	178804832	178804335
Chromosome 1D	505	1	500	178805337	178804833
Chromosome 1D	503	1	500	179064072	179064574
Chromosome 1D	501	1	500	179064575	179065053
Chromosome 1D	260	7	260	180498131	180498384
Chromosome 1D	505	1	500	184811635	184812139
Chromosome 1D	500	1	500	184812140	184812639
Chromosome 1D	503	3	500	188282297	188282799
Chromosome 1D	501	1	500	188282800	188283299
Chromosome 1D	495	3	496	190246565	190247059
Chromosome 1D	500	1	500	190744977	190744479
Chromosome 1D	503	1	500	190745476	190744978
Chromosome 1D	499	2	500	191917391	191916904
Chromosome 1D	169	336	500	191917560	191917393
Chromosome 1D	417	85	495	194769733	194769324
Chromosome 1D	176	85	260	195297083	195296908
Chromosome 1D	501	3	500	197466794	197466323
Chromosome 1D	499	2	500	197467296	197466798
Chromosome 1D	505	1	500	197467794	197467298
Chromosome 1D	400	90	482	198059488	198059881
Chromosome 1D	500	1	500	202057535	202057036
Chromosome 1D	505	1	500	202058040	202057536
Chromosome 1D	505	1	500	205611943	205612445
Chromosome 1D	232	1	232	205612446	205612677
Chromosome 1D	271	230	500	205629156	205629426
Chromosome 1D	487	12	495	206328753	206328285
Chromosome 1D	500	1	500	206329263	206328766
Chromosome 1D	499	2	496	206329764	206329268
Chromosome 1D	498	3	500	208242559	208242062
Chromosome 1D	505	1	500	208243065	208242562
Chromosome 1D	117	92	208	211916716	211916832
Chromosome 1D	89	343	430	211916829	211916916
Chromosome 1D	231	268	492	211917354	211917584
Chromosome 1D	513	1	494	211917593	211918094
Chromosome 1D	497	9	494	211918108	211918603
Chromosome 1D	502	3	500	211918611	211919111
Chromosome 1D	177	3	174	211919115	211919291
Chromosome 1D	500	1	500	214234413	214233914
Chromosome 1D	275	231	500	214234688	214234414
Chromosome 1D	237	1	237	214237663	214237428
Chromosome 1D	496	3	495	216197368	216197862
Chromosome 1D	501	3	500	216197871	216198371
Chromosome 1D	498	4	500	216198376	216198862
Chromosome 1D	497	4	500	218781156	218780662
Chromosome 1D	500	1	495	218781661	218781165
Chromosome 1D	466	1	465	222513126	222512661
Chromosome 1D	505	1	500	223663619	223664123
Chromosome 1D	500	1	500	223664124	223664623
Chromosome 1D	503	1	500	226904558	226905059
Chromosome 1D	499	2	500	226905061	226905547
Chromosome 1D	289	3	290	226905551	226905836
Chromosome 1D	500	1	500	234523673	234523174
Chromosome 1D	488	1	484	234532696	234532222
Chromosome 1D	504	2	500	239382865	239383367
Chromosome 1D	496	2	492	239383369	239383864
Chromosome 1D	486	12	497	239383878	239384362
Chromosome 1D	501	3	500	239384369	239384851
Chromosome 1D	505	1	500	251306465	251306969
Chromosome 1D	500	1	500	251306970	251307469
Chromosome 1D	107	1	107	251383956	251384062
Chromosome 1D	395	107	495	251385287	251385681
Chromosome 1D	500	1	500	251385687	251386186
Chromosome 1D	500	4	500	260846319	260846817
Chromosome 1D	287	1	287	260846818	260847104
Chromosome 1D	218	283	500	260855819	260856036
Chromosome 1D	501	3	500	260856040	260856521
Chromosome 1D	497	3	494	275384707	275385203
Chromosome 1D	500	1	500	275385210	275385709
Chromosome 1D	500	1	500	276311788	276311289
Chromosome 1D	505	1	500	276312293	276311789
Chromosome 1D	180	82	260	278745413	278745591
Chromosome 1D	503	3	500	280499265	280498766
Chromosome 1D	501	3	500	280499764	280499269
Chromosome 1D	234	1	234	289754461	289754694
Chromosome 1D	268	230	494	289764043	289764310
Chromosome 1D	499	2	500	289764318	289764815
Chromosome 1D	496	9	500	289764825	289765302
Chromosome 1D	505	1	500	291057841	291058344
Chromosome 1D	500	1	500	291058345	291058844
Chromosome 1D	498	9	500	292255942	292255451
Chromosome 1D	482	11	489	292256437	292255964
Chromosome 1D	433	72	500	292257365	292256937
Chromosome 1D	500	1	500	293128893	293128405
Chromosome 1D	497	1	494	293129395	293128899
Chromosome 1D	498	1	495	298508070	298508567
Chromosome 1D	332	29	360	298555345	298555676
Chromosome 1D	145	356	500	298562945	298563089
Chromosome 1D	494	3	495	298563093	298563568
Chromosome 1D	180	82	260	299033292	299033470
Chromosome 1D	499	2	500	301875063	301874569
Chromosome 1D	506	1	500	301875570	301875065
Chromosome 1D	125	376	500	312397724	312397600
Chromosome 1D	320	1	320	312398048	312397730
Chromosome 1D	505	1	500	312398553	312398049
Chromosome 1D	502	3	500	321703921	321703439
Chromosome 1D	501	1	500	321704425	321703925
[truncated: 6,296 more rows]

## Sheet: TaeSat06-403
TaeSat06-403
[truncated: 35,887 more rows]

## Sheet: TaeSat07-343
TaeSat07-343
[truncated: 52,086 more rows]

## Sheet: TaeSat08-663
TaeSat08-663
[truncated: 28,359 more rows]

[truncated: 26 more sheets: TaeSat09-335, TaeSat10-206, TaeSat11-506, TaeSat12-369, TaeSat13-44, TaeSat14-1463, TaeSat15-620, TaeSat16-567, TaeSat17-323, TaeSat18-733, TaeSat19-653, TaeSat20-322, TaeSat21-1590, TaeSat22-320, TaeSat23-319, TaeSat24-338, TaeSat25-318, TaeSat26-210, TaeSat27-72, TaeSat28-543 …]
